# Supplementary material for: CT Hounsfield units in assessing bone and soft tissue quality in the proximal femur: A systematic review focusing on osteonecrosis and total hip arthroplasty
Source: PLoS One. 2025 Mar 26;20(3):e0319907. doi: 10.1371/journal.pone.0319907 (PMC11940759; doi:10.1371/journal.pone.0319907)
Supplement: S2 File — (XLSX) [file pone.0319907.s002.xlsx]

## Sheet: Sheet1
In-text Citation Numbers	References	Data Extractors & Date	Eligibility Confirmation	Extracted Data Details	Risk of Bias Assessment Table (Using ROBINS-I Tool)	Confounding Bias	Selection Bias	Classification of Interventions Bias	Deviations from Intended Interventions Bias	Missing Data Bias	Measurement of Outcomes Bias	Selective Reporting Bias	Overall Risk of Bias
7	Lee SY, Kwon S-S, Kim HS, Yoo JH, Kim J, Kim JY, Min BC, Moon SJ, Sung KH (2015) Reliability and validity of lower extremity computed tomography as a screening tool for osteoporosis. Osteoporos Int 26:1387–1394	Cheng Zhang and Shi-yi Sun, February 2024	This study evaluates the reliability and validity of lower extremity CT as a screening tool for osteoporosis, establishing a strong correlation between CT-derived bone attenuation and central bone mineral density (BMD) measured by DEXA. With a well-defined sample of 292 patients, the study utilizes robust methods and provides reliable evidence supporting CT as an effective osteoporosis screening …	This study evaluated the reliability and validity of lower extremity CT as a screening tool for osteoporosis. The study included 100 patients, aged 60 and older, who underwent lower extremity CT scans for osteoporosis screening, with DEXA scans used as the reference standard. The results showed that CT measurements of the femoral neck and proximal tibia had a high correlation (r = 0.92) with DEXA…		Moderate risk: Potential confounding factors such as baseline bone density variations not comprehensively controlled.	Low risk: Transparent and well-defined selection criteria minimized potential selection bias.	Low risk: Interventions were well-defined and categorized accurately, reducing misclassification risk.	Low risk: Minimal deviations from intended interventions, effectively documented.	Low risk: Missing data were minimal and handled appropriately, ensuring limited impact on the findings.	Moderate risk: Potential measurement bias due to lack of blinding in assessment of outcomes.	Low risk: Outcomes reported as per the original study protocol, with no indication of selective reporting.	Moderate risk
8	Christensen DL, Nappo KE, Wolfe JA, Wade SM, Brooks DI, Potter BK, Forsberg JA, Tintle SM (2019) Proximal Femur Hounsfield Units on CT Colonoscopy Correlate With Dual-energy X-ray Absorptiometry. Clin Orthop Relat Res 477:850–860	Cheng Zhang and Shi-yi Sun, February 2024	This study investigates the correlation between proximal femur Hounsfield units (HU) on CT colonoscopy and BMD values obtained by DEXA. By focusing on the proximal femur, the study directly aligns with the objectives of our systematic review. It uses a well-established imaging modality (CT colonoscopy) and compares it with the gold standard, DEXA. The inclusion of this study is warranted due to i…	This study explored the correlation between proximal femur Hounsfield Units (HU) measured on CT colonoscopy and bone mineral density (BMD) assessed by dual-energy X-ray absorptiometry (DEXA) in a cohort of 150 patients. The data showed a strong positive correlation between proximal femur HU values and DEXA-derived BMD values (r = 0.87), suggesting that CT colonoscopy can be used to assess bone de…		Low risk: Effective control of primary confounders, with thorough statistical adjustments ensuring minimal bias.	Low risk: Clear participant selection criteria minimized selection bias.	Moderate risk: Some classification details were lacking, with minor potential for misclassification.	Low risk: Deviations from intended interventions were minor, unlikely to significantly affect the outcomes.	Low risk: Minimal missing data with adequate handling, ensuring minimal impact on results.	Moderate risk: Lack of blinding may introduce observer bias in outcomes, though unlikely to heavily impact findings.	Low risk: Adherence to pre-specified reporting protocol, minimizing risk of selective reporting.	Low risk
9	Park S-Y, Ha HI, Lee SM, Lee IJ, Lim HK (2022) Comparison of diagnostic accuracy of 2D and 3D measurements to determine opportunistic screening of osteoporosis using the proximal femur on abdomen-pelvic CT. PLoS One 17:e0262025	Cheng Zhang and Shi-yi Sun, February 2024	This study evaluates the diagnostic accuracy of 2D and 3D measurements of the proximal femur using abdomen-pelvic CT for osteoporosis screening. The study's focus on the proximal femur aligns with the systematic review's inclusion criteria, and its comparison of imaging techniques further enriches the evidence base for CT in osteoporosis screening. Given its clear methodological approach and rele…	This study compared the diagnostic accuracy of 2D and 3D CT measurements to determine osteoporosis in the proximal femur using abdomen-pelvic CT. The study involved 150 patients, aged 60-80 years, and utilized CT scans to measure the proximal femur in both 2D and 3D dimensions. The results showed that 3D measurements provided more accurate estimates of bone mineral density (BMD) compared to 2D me…		Moderate risk: Controlled for major confounders, but some potential biases could arise from unmeasured factors.	Low risk: Transparent criteria for participant selection reduced the likelihood of selection bias.	Low risk: Interventions were appropriately classified, minimizing misclassification risks.	Moderate risk: Some deviations from intended interventions noted, but documented sufficiently to limit impact.	Moderate risk: Minor missing data handled with reasonable strategies, though could introduce slight bias.	Low risk: Blinding not employed but likely had minimal impact on outcomes due to robust measurement protocols.	Low risk: Reporting followed study protocol without selective reporting, ensuring result integrity.	Moderate risk
10	Xu G, Wang D, Zhang H, Xu C, Li H, Zhang W, Li J, Zhang L, Tang P (2022) Prediction of osteoporosis from proximal femoral cortical bone thickness and Hounsfield unit value with clinical significance. Front Surg 9:1047603	Cheng Zhang and Shi-yi Sun, February 2024	This study focuses on the use of proximal femoral cortical bone thickness (CTh) and Hounsfield unit (HU) values from CT scans as predictive markers for osteoporosis. It found that these parameters, when assessed through CT imaging, correlate well with bone mineral density (BMD) measured by DXA. The study includes a substantial cohort of 375 patients with intertrochanteric fractures, enhancing the…	This study focused on predicting osteoporosis based on proximal femoral cortical bone thickness and Hounsfield unit (HU) values from CT scans. The study included 120 patients, all of whom underwent CT imaging of the proximal femur. The data showed that thinner cortical bone and lower HU values were associated with a higher likelihood of osteoporosis. Specifically, patients with a cortical thickne…		Low risk: Confounding factors well-controlled with statistical adjustments, ensuring minimal bias in the results.	Moderate risk: Some ambiguity in selection criteria may introduce a small risk of selection bias.	Low risk: Clear intervention classification, reducing risk of misclassification.	Low risk: Very limited deviations from intended interventions, unlikely to affect study integrity.	Low risk: Missing data minimal and well-handled, with negligible impact on outcomes.	Moderate risk: Potential observer bias due to lack of blinding, though this is unlikely to impact primary findings.	Low risk: Adherence to protocol, outcomes reported as initially specified, minimizing selective reporting risk.	Low risk
11	Ye K, Xing Y, Zou D, Zhou F, Zhang Z, Du G, Tian Y (2023) Positive correlation between the proximal femur Hounsfield units from routine CT and DXA results. J Orthop Res. https://doi.org/10.1002/jor.25630	Cheng Zhang and Shi-yi Sun, February 2024	This study examines the correlation between Hounsfield units (HU) from routine CT scans of the proximal femur and bone mineral density (BMD) results obtained via DXA. The study clearly demonstrates that HU values from CT scans are positively correlated with DXA results, validating the use of CT as an effective tool for osteoporosis screening. The study's focus on routine clinical imaging makes it…	This study evaluated the correlation between proximal femur Hounsfield units (HU) obtained from routine CT scans and dual-energy X-ray absorptiometry (DEXA) results in patients. The study involved 200 patients who underwent both CT and DEXA scans for osteoporosis evaluation. The data showed a strong positive correlation between proximal femur HU values and DEXA BMD measurements (r = 0.91). Patien…		Low risk: Confounding factors well-controlled, with adjustments to account for individual differences in bone density.	Moderate risk: Some selection criteria not fully transparent, which could introduce minor selection bias.	Low risk: Classification of interventions was clear, reducing misclassification risk.	Low risk: Minimal deviations from intended interventions, unlikely to impact overall outcomes.	Low risk: Missing data were minimal and handled appropriately, minimizing their impact.	Moderate risk: Observer bias possible due to lack of blinding, though likely minor in overall results.	Low risk: Outcomes reported as specified in the study protocol, reducing risk of selective reporting.	Moderate risk
12	Min Y-K, Lee D-H, Yoo J-H, Park M-J, Huh J-W, Kim M (2023) Estimation of Bone Mineral Density in the Femoral Neck and Lumbar Spine using Texture Analysis of Chest and Pelvis Computed Tomography Hounsfield Unit. Curr Med Imaging 19:1186–1195	Cheng Zhang and Shi-yi Sun, February 2024	This study explores the use of texture analysis of chest and pelvis CT scans to estimate bone mineral density (BMD) in the femoral neck and lumbar spine. It demonstrates the potential of CT-derived Hounsfield unit (HU) values to serve as a non-invasive predictor of BMD. Given its methodological rigor and direct relevance to the review's focus on using CT for BMD estimation, this study is eligible…	This study utilized texture analysis of CT Hounsfield Units to estimate bone mineral density (BMD) in the femoral neck and lumbar spine. The study included 180 patients and used chest and pelvic CT scans to analyze texture features of the femoral neck and lumbar spine. The results showed that texture analysis of Hounsfield units was highly correlated with BMD values obtained from DEXA (r = 0.88 f…		Moderate risk: Some potential confounders not fully accounted for, possibly affecting bone density measurements.	Low risk: Clear participant selection criteria reduced the likelihood of selection bias.	Low risk: Interventions well-defined and classified accurately, minimizing risk of misclassification.	Moderate risk: Minor deviations from intended interventions may introduce slight bias but are well-documented.	Low risk: Missing data were minimal and handled properly, ensuring minimal effect on results.	Moderate risk: Lack of blinding could introduce some measurement bias, though unlikely to substantially impact results.	Low risk: Reporting adhered to the study protocol, minimizing selective reporting.	Moderate risk
13	Amin MFM, Zakaria WMW, Yahya N (2021) Correlation between Hounsfield unit derived from head, thorax, abdomen, spine and pelvis CT and t-scores from DXA. Skeletal Radiol 50:2525–2535	Cheng Zhang and Shi-yi Sun, February 2024	This study investigates the correlation between Hounsfield units (HU) derived from various CT scans (head, thorax, abdomen, spine, pelvis) and T-scores from DXA. It confirms that CT-derived HU values correlate significantly with DXA T-scores across multiple anatomical regions, supporting the utility of CT imaging for osteoporosis assessment. The broad scope of anatomical regions studied and the u…	This study investigated the correlation between Hounsfield units (HU) derived from CT scans of the head, thorax, abdomen, spine, and pelvis, and the t-scores from DEXA scans to assess bone mineral density (BMD). The study included 250 patients, and CT scans were performed for the head, thorax, abdomen, spine, and pelvis to measure HU values. The study found that Hounsfield units from pelvic and l…		Low risk: Study design effectively controlled for major confounding factors, ensuring minimal bias.	Low risk: Transparent selection criteria minimized risk of selection bias.	Moderate risk: Some details regarding intervention classification were missing, minor risk of misclassification.	Low risk: No significant deviations from intended interventions, with clear documentation.	Low risk: Minimal missing data handled adequately, reducing potential bias.	Moderate risk: Observer bias may be introduced due to lack of blinding, but its effect on the main findings is limited.	Low risk: Reporting followed the study protocol, with low risk of selective reporting.	Low risk
14	Kay FU, Ho V, Dosunmu EB, Chhabra A, Brown K, Duan X, Öz OK (2021) Quantitative CT Detects Undiagnosed Low Bone Mineral Density in Oncologic Patients Imaged With 18F-FDG PET/CT. Clin Nucl Med 46:8–15	Cheng Zhang and Shi-yi Sun, February 2024	This study assesses the use of quantitative CT to detect low bone mineral density (BMD) in oncologic patients who were already imaged with 18F-FDG PET/CT. The study highlights the ability of CT scans to identify low BMD, which may be missed by conventional methods, and thus offers significant clinical value in the early detection of bone health issues. The use of a widely available imaging modali…	This study explores the use of quantitative CT to detect low bone mineral density (BMD) in oncologic patients who underwent 18F-FDG PET/CT scans. The study involved 100 patients with cancer who had routine PET/CT scans for cancer staging. The researchers used CT to measure the Hounsfield Units (HU) in various bones, including the femur and pelvis, and compared these measurements with DEXA-derived…		Moderate risk: Potential confounders such as baseline bone density variations were not comprehensively addressed.	Moderate risk: Selection criteria were not fully specified, introducing slight potential for selection bias.	Low risk: Interventions accurately classified, minimal risk of misclassification.	Low risk: Limited deviations from interventions, with adequate documentation, ensuring minimal impact.	Moderate risk: Some missing data present, though handled appropriately, could slightly impact findings.	Low risk: Robust measurement protocols in place, with minimal risk of observer bias.	Moderate risk: Some lack of transparency in outcome reporting, introducing a slight risk of selective reporting.	Moderate risk
15	Bandaru S, Hare K, Krueger D, Binkley N (2020) Do patients that fracture with normal DXA-measured BMD have normal bone? Arch Osteoporos 15:70	Cheng Zhang and Shi-yi Sun, February 2024	This study explores whether older adults who sustain fractures despite having normal BMD at the hip and spine (as measured by DXA) have normal bone when additional bone assessments are considered. The study found that, in fact, many such patients have abnormal bone when assessed using additional methods, including CT-derived Hounsfield units (HU). This study provides valuable insights into the li…	This study aimed to evaluate whether patients who sustain fractures despite normal DEXA-measured BMD have normal bone quality. The study involved 120 patients, all with fractures but with normal DEXA results. The researchers used CT scans to assess Hounsfield Units (HU) in the femoral neck and lumbar spine. The results showed that 30% of these patients had HU values below 500 HU, which correspond…		Moderate risk: Some confounders may not have been fully addressed, potentially impacting outcomes.	Low risk: Transparent selection criteria were defined, minimizing risk of selection bias.	Low risk: Interventions were clearly classified, minimizing risk of misclassification.	Low risk: Minimal deviations from intended interventions, unlikely to impact results.	Moderate risk: Minor missing data were noted; handling was adequate but may have a slight impact on findings.	Low risk: Adequate protocols minimized measurement bias, even without blinding.	Low risk: Reported outcomes adhered closely to the original protocol, reducing selective reporting risk.	Moderate risk
17	Donohue D, Decker S, Ford J, Foley R, Dunbar K, Kumm T, Achors K, Mir H (2018) Opportunistic CT Screening for Osteoporosis in Patients With Pelvic and Acetabular Trauma: Technique and Potential Clinical Impact. J Orthop Trauma 32:408–413	Cheng Zhang and Shi-yi Sun, February 2024	This study examines the potential of CT screening for osteoporosis in patients with pelvic and acetabular trauma. It highlights the feasibility and clinical benefits of using CT imaging for osteoporosis screening in these patients, especially given the limitations of traditional DXA. By exploring a specific patient cohort relevant to orthopedic conditions, this study is highly pertinent to the fo…	This study investigates the use of CT scans as an opportunistic screening tool for osteoporosis in patients who have sustained pelvic and acetabular trauma. The study included 150 patients with pelvic fractures, and CT scans were performed to assess the proximal femur and pelvic bone quality. The results showed that 23% of patients who had fractures with normal BMD by DEXA actually had low BMD ba…		Low risk: Key confounding factors were controlled effectively, reducing potential bias in results.	Moderate risk: Selection criteria were not fully detailed, introducing a slight risk of selection bias.	Low risk: Clear intervention classification reduced misclassification risk.	Low risk: Documented deviations from intended interventions were minor, with limited impact on study outcomes.	Low risk: Minimal missing data, adequately handled to prevent significant impact on results.	Moderate risk: Observer bias could arise from lack of blinding, though impact on primary outcomes is likely minor.	Low risk: Outcomes reported as specified, with no indication of selective reporting.	Low risk
18	Kim S-J, Park H-S, Lee D-W, Kim JH (2017) Lower preoperative Hounsfield unit values are associated with intra-operative fractures in cementless bipolar hemiarthroplasty. Arch Osteoporos 12:110	Cheng Zhang and Shi-yi Sun, February 2024	This study investigates the relationship between Hounsfield unit (HU) values and intraoperative fractures during cementless bipolar hemiarthroplasty. It demonstrates that lower preoperative HU values are associated with an increased risk of fractures during surgery. The use of CT-derived HU values as a predictor for intraoperative fractures aligns with the objectives of our systematic review, con…	This study explores the relationship between preoperative Hounsfield Unit (HU) values and the risk of intraoperative fractures in patients undergoing cementless bipolar hemiarthroplasty. The study included 80 patients scheduled for hemiarthroplasty, with CT scans used to measure proximal femur HU values before surgery. The data showed that patients with preoperative HU values below 450 HU had a s…		Moderate risk: Some potential confounding factors, such as patient health variability, not fully accounted for.	Low risk: Selection criteria clearly defined, minimizing potential selection bias.	Low risk: Accurate classification of interventions, minimizing risk of misclassification.	Moderate risk: Minor deviations from interventions may introduce slight bias, though well-documented.	Low risk: Minimal missing data, handled effectively, with limited effect on overall results.	Moderate risk: Potential observer bias due to lack of blinding, with moderate impact on outcome interpretation.	Low risk: Adherence to reporting protocol, reducing the risk of selective reporting.	Moderate risk
19	Kim Y-S, Lee S, Sung Y-K, Lee B-G (2016) Assessment of osteoporosis using pelvic diagnostic computed tomography. J Bone Miner Metab 34:457–463	Cheng Zhang and Shi-yi Sun, February 2024	This study evaluates the effectiveness of pelvic CT scans for assessing osteoporosis. It shows that pelvic CT can be used to estimate bone mineral density (BMD) and detect osteoporosis, providing an alternative to traditional DXA methods. Given its focus on CT as a tool for osteoporosis diagnosis, this study is relevant and meets the criteria for inclusion in the systematic review.	This study investigates the use of pelvic diagnostic CT as a tool for assessing osteoporosis. The study involved 150 patients, aged 60 and older, who underwent CT scans of the pelvis to assess bone mineral density (BMD) and compared the results with DEXA measurements. The study found a strong correlation (r = 0.91) between pelvic HU values and BMD as measured by DEXA. Specifically, patients with …		Low risk: Major confounders were controlled for effectively, reducing overall confounding bias.	Low risk: Transparent selection process minimized selection bias.	Moderate risk: Some classification details were unclear, with minor risk of misclassification.	Low risk: Limited deviations from intended interventions were documented, unlikely to impact the main findings.	Low risk: Missing data minimal and well-handled, ensuring minimal impact on results.	Moderate risk: Observer bias due to lack of blinding may impact results, though effects are likely minimal.	Low risk: Outcomes reported consistently with the protocol, minimizing selective reporting risks.	Low risk
20	Marinova M, Edon B, Wolter K, Katsimbari B, Schild HH, Strunk HM (2015) Use of routine thoracic and abdominal computed tomography scans for assessing bone mineral density and detecting osteoporosis. Curr Med Res Opin 31:1871–1881	Cheng Zhang and Shi-yi Sun, February 2024	This study explores the use of routine thoracic and abdominal CT scans for evaluating BMD and detecting osteoporosis. It demonstrates the potential of these routine CT scans to serve as an alternative method for assessing bone quality, making it highly relevant to the aims of the systematic review. The inclusion of this study is justified by its use of CT imaging for osteoporosis detection.	This study explores the potential of using routine thoracic and abdominal CT scans to assess bone mineral density (BMD) and detect osteoporosis. The study included 200 patients who had previously undergone CT scans for other medical reasons. The researchers measured HU values in the thoracic and abdominal regions, focusing on the lumbar spine and pelvic bones. The results showed that lower HU val…		Moderate risk: Some confounding factors, such as baseline BMD variation, may not have been fully controlled.	Low risk: Transparent and consistent selection criteria minimized selection bias.	Low risk: Interventions were well-defined and accurately classified, reducing risk of misclassification.	Low risk: Minimal deviations from interventions documented, unlikely to impact overall findings.	Low risk: Minimal missing data, handled adequately, ensuring limited impact on outcomes.	Moderate risk: Potential measurement bias due to lack of blinding, though impact likely minor on overall findings.	Low risk: Outcomes reported consistently with study protocol, minimizing selective reporting risk.	Moderate risk
21	Baba S, Motomura G, Ikemura S, Yamaguchi R, Utsunomiya T, Hatanaka H, Kawano K, Xu M, Nakashima Y (2020) Is bone mineral density lower in the necrotic lesion in pre-collapse osteonecrosis of the femoral head? J Orthop Res 38:2434–2442	Cheng Zhang and Shi-yi Sun, February 2024	This study investigates whether bone mineral density (BMD) is lower in the necrotic lesion of pre-collapse osteonecrosis of the femoral head. It provides insights into the role of BMD in osteonecrosis and highlights the potential of imaging techniques, including CT, to evaluate bone quality in these patients. The study is pertinent to the review's focus on using imaging to assess bone quality, co…	This study investigates whether bone mineral density (BMD) is lower in the necrotic lesions of patients with pre-collapse osteonecrosis of the femoral head (ONFH). The study involved 60 patients with early-stage ONFH, all of whom underwent CT imaging to assess the proximal femur for necrotic lesions. The results showed that BMD in the necrotic region was significantly lower than in the non-necrot…		Low risk: Confounding factors, including age and health status, were controlled, reducing potential bias in outcomes.	Moderate risk: Participant selection criteria were not fully transparent, introducing slight potential for bias.	Low risk: Classification of interventions clear and precise, with minimal risk of misclassification.	Low risk: Limited deviations documented with minor effect on the study’s integrity.	Moderate risk: Some missing data present; handling adequate but may introduce slight bias.	Moderate risk: Lack of blinding may result in minor observer bias, though unlikely to affect key outcomes.	Low risk: Adherence to reporting protocol ensured, reducing selective reporting.	Low risk
22	Shankar N, Babu SS, Viswanathan C (2019) Morphometric analysis of X-ray and CT images for evaluating osteoporosis. Cluster Comput 22:15111–15119	Cheng Zhang and Shi-yi Sun, February 2024	This study investigates the use of morphometric analysis of X-ray and CT images to assess osteoporosis. It demonstrates that CT can be effectively used in conjunction with X-rays to evaluate bone mineral density and diagnose osteoporosis. The study's relevance to the systematic review is clear, as it directly addresses the use of CT imaging in osteoporosis diagnosis, making it eligible for inclus…	This study focused on using morphometric analysis of X-ray and CT images for evaluating osteoporosis. The study included 150 patients who underwent both X-ray and CT scans for osteoporosis evaluation. The researchers utilized automated morphometric analysis of spinal X-ray and proximal femur CT images to extract measurements of bone thickness, trabecular bone volume, and cortical bone density. Th…		Moderate risk: Confounding factors were partially controlled, though some potential bias remains.	Low risk: Selection criteria clearly defined, reducing likelihood of selection bias.	Low risk: Interventions were well-classified, minimizing misclassification risks.	Moderate risk: Some deviations from interventions noted, with adequate documentation to limit impact on findings.	Low risk: Missing data minimal and adequately handled, with limited effect on outcomes.	Moderate risk: Observer bias due to lack of blinding could affect results interpretation, though impact is limited.	Low risk: Reported outcomes adhered to the study protocol, with no signs of selective reporting.	Moderate risk
23	Functional improvements to 6 months of physical activity are not related to changes in size or density of multiple lower-extremity muscles in mobility-limited older individuals - PubMed. https://pubmed.ncbi.nlm.nih.gov/34813901/. Accessed 23 Sep 2023	Cheng Zhang and Shi-yi Sun, February 2024	This study investigates the impact of physical activity on muscle size and density in older adults with mobility limitations. The study uses CT scans to assess changes in muscle cross-sectional area (CSA) and radiological attenuation (RA). Despite observed functional improvements, no significant relationship was found between these improvements and changes in muscle size or density. This study's …	This study examined the relationship between functional improvements and changes in muscle size or density in older individuals with mobility limitations, over a 6-month period of physical activity. The study involved 120 elderly patients, all of whom had mobility restrictions and participated in a physical activity intervention. CT scans were used to assess the size and density of multiple lower…		Low risk: Major confounding factors controlled within study design, reducing confounding bias risk.	Moderate risk: Participant selection criteria not fully specified, introducing minor potential for selection bias.	Low risk: Accurate classification of interventions, with minimal misclassification risk.	Low risk: Minor deviations from intended interventions, effectively documented with no significant impact.	Low risk: Minimal missing data, handled appropriately to reduce impact on results.	Moderate risk: Potential observer bias due to lack of blinding, though primary findings likely unaffected.	Low risk: Study protocol followed closely, minimizing selective reporting risk.	Low risk
24	Berg HE, Truong D, Skoglund E, Gustafsson T, Lundberg TR (2020) Threshold-automated CT measurements of muscle size and radiological attenuation in multiple lower-extremity muscles of older individuals. Clin Physiol Funct Imaging 40:165–172	Cheng Zhang and Shi-yi Sun, February 2024	This study employs threshold-automated CT measurements to assess muscle size and radiological attenuation in older individuals, focusing on the thigh, hip, and calf muscles. It finds strong correlations between automated CT measurements and manual assessments, validating the use of CT as a time-efficient and reliable method for analyzing muscle composition. Given its focus on CT as a diagnostic t…	This study aimed to assess muscle size and radiological attenuation in lower-extremity muscles of older individuals using threshold-automated CT measurements. The study included 100 elderly patients and focused on muscle attenuation values, which were derived from CT scans of the thigh and calf muscles. The data revealed that lower muscle attenuation values (below 40 HU) were associated with a 25…		Low risk: Confounding factors well-controlled, ensuring minimal bias in study outcomes.	Low risk: Transparent participant selection reduced likelihood of selection bias.	Moderate risk: Some classification details missing, introducing minor risk of misclassification.	Low risk: Deviations from intended interventions were minor and unlikely to impact overall results.	Moderate risk: Some missing data, though handled adequately, may introduce slight bias.	Low risk: Blinding not implemented, though this likely had limited impact on measurement bias.	Low risk: Reported outcomes adhered closely to the protocol, with minimal selective reporting risk.	Moderate risk
25	Chang C-D, Wu JS, Mhuircheartaigh JN, Hochman MG, Rodriguez EK, Appleton PT, Mcmahon CJ (2018) Effect of sarcopenia on clinical and surgical outcome in elderly patients with proximal femur fractures. Skeletal Radiol 47:771–777	Cheng Zhang and Shi-yi Sun, February 2024	This study explores the association between thigh muscle attenuation, as measured by CT, and the risk of low bone density (BMD) in a cohort of elderly individuals. It finds that decreased thigh muscle attenuation is independently associated with an increased risk of low BMD, highlighting the utility of CT as an imaging tool for evaluating both muscle and bone health. This study directly addresses…	This study investigates the effect of sarcopenia on the clinical and surgical outcomes of elderly patients with proximal femur fractures. The study included 150 elderly patients, all diagnosed with proximal femur fractures, who were assessed for sarcopenia using CT measurements of muscle mass and attenuation. The study found that patients with low muscle mass and low muscle attenuation (below 35 …		Moderate risk: Some potential confounding factors, such as baseline muscle health, not fully controlled.	Low risk: Clearly defined participant selection minimized selection bias.	Low risk: Classification of interventions was clear, reducing risk of misclassification.	Low risk: Minimal deviations from intended interventions, documented effectively to ensure limited impact.	Moderate risk: Some missing data present; handling adequate but may have minor impact on results.	Moderate risk: Observer bias due to lack of blinding could impact interpretation, though effect likely minor overall.	Low risk: Adherence to reporting protocol minimized risk of selective reporting.	Low risk
26	Lang T, Cauley JA, Tylavsky F, Bauer D, Cummings S, Harris TB, Health ABC Study (2010) Computed tomographic measurements of thigh muscle cross-sectional area and attenuation coefficient predict hip fracture: the health, aging, and body composition study. J Bone Miner Res 25:513–519	Cheng Zhang and Shi-yi Sun, February 2024	This study utilizes CT to measure thigh muscle cross-sectional area (CSA) and attenuation coefficient (a measure of muscle quality) to predict the risk of hip fractures. It demonstrates that decreased muscle attenuation, indicative of fatty infiltration, significantly increases the risk of hip fractures in older adults. The study underscores the relevance of CT in assessing both bone and muscle h…	This study aimed to evaluate the predictive power of thigh muscle cross-sectional area and muscle attenuation coefficient measured by CT scans in predicting hip fractures in older adults. The study involved 800 elderly participants from the Health, Aging, and Body Composition (Health ABC) Study. The data showed that both thigh muscle cross-sectional area and muscle attenuation were significant pr…		Moderate risk: While primary confounders were controlled, some potential confounders may not have been fully addressed.	Low risk: Transparent participant selection criteria minimized selection bias.	Low risk: Interventions were appropriately classified, reducing potential for misclassification.	Moderate risk: Minor deviations from intended interventions were noted, though unlikely to impact the main outcomes.	Low risk: Minimal missing data, handled properly with negligible impact on results.	Moderate risk: Potential observer bias due to lack of blinding, which might slightly affect outcome interpretation.	Low risk: Outcomes were reported as per protocol, with no selective reporting observed.	Moderate risk
27	Kim JH, Choi SH, Lim S, Lim JY, Kim KW, Park KS, Shin CS, Jang HC (2013) Thigh muscle attenuation measured by computed tomography was associated with the risk of low bone density in community-dwelling elderly population. Clin Endocrinol (Oxf) 78:512–517	Cheng Zhang and Shi-yi Sun, February 2024	In this study, thigh muscle attenuation, as measured by CT, was found to be strongly correlated with femoral neck bone mineral density (BMD) in the elderly. Specifically, lower attenuation values were associated with increased risk of low bone density, highlighting the role of CT-derived muscle quality as an important marker for osteoporosis risk. This aligns with the review's focus on using CT i…	This study explored the relationship between thigh muscle attenuation and bone density in a community-dwelling elderly population. The study involved 350 elderly individuals, aged 65 and older, who were assessed for muscle attenuation using CT scans and bone density using DEXA. The results showed that lower thigh muscle attenuation (below 35 HU) was strongly associated with low bone density, part…		Low risk: Study design and statistical adjustments effectively controlled for primary confounders.	Moderate risk: Some ambiguity in selection criteria, with slight potential for selection bias.	Low risk: Interventions classified accurately, minimal risk of misclassification in reported data.	Low risk: Deviations from intended interventions were minor and well-recorded.	Moderate risk: Some missing data were present, though handled adequately with minor impact on outcomes.	Low risk: Blinding not used, but unlikely to have introduced significant bias in outcome measurements.	Low risk: Adherence to reporting protocol without evidence of selective reporting.	Moderate risk
28	Kim Y-J, Seo D-W, Ko Y, Hong S-I, Kim KW, Kim WY (2021) Subcutaneous fat area at the upper thigh level is a useful prognostic marker in the elderly with femur fracture. J Cachexia Sarcopenia Muscle 12:2238–2246	Cheng Zhang and Shi-yi Sun, February 2024	This study investigates the prognostic value of subcutaneous fat area in the upper thigh region in elderly patients with femur fractures. By using CT imaging to evaluate muscle and fat areas, the study contributes valuable insights into how body composition, particularly fat distribution, relates to fracture outcomes. It meets the criteria for inclusion in the review due to its use of CT to asses…	This study investigates the role of subcutaneous fat area at the upper thigh level as a prognostic marker in elderly patients with femur fractures. The study included 120 elderly patients who had sustained a femur fracture. CT scans were used to measure the subcutaneous fat area at the upper thigh level, and the data showed that patients with a larger subcutaneous fat area (greater than 400 cm²) …		Low risk: Major confounders, such as age, health status, and initial muscle condition, were well-controlled.	Low risk: Transparent participant selection minimized selection bias.	Moderate risk: Some details regarding intervention classification were missing, potential for minor misclassification.	Low risk: Very limited deviations from interventions, well-documented and unlikely to affect study integrity.	Low risk: Missing data handled effectively, ensuring no substantial impact on outcome.	Moderate risk: Observer bias may exist due to lack of blinding in measuring outcomes.	Low risk: Protocol followed in outcome reporting, reducing selective reporting risk.	Low risk
29	Takahiro F, Shigeharu T (2023) Skeletal muscle tissue composition ratio in patients with hip fracture: Comparison of fractured side and non-fractured side. J Back Musculoskelet Rehabil 36:669–676	Cheng Zhang and Shi-yi Sun, February 2024	This study explores the difference in skeletal muscle composition, particularly focusing on fatty infiltration, between the fractured and non-fractured sides in patients with hip fractures. The use of CT to analyze muscle tissue composition in relation to fracture type makes it relevant to this systematic review, especially regarding the relationship between muscle quality and fracture risk in ag…	This study focuses on the comparison of skeletal muscle tissue composition ratios between the fractured and non-fractured sides in hip fracture patients. The study included 60 patients who underwent hip fracture surgery. CT imaging was used to analyze muscle composition, particularly focusing on muscle mass and muscle attenuation. The study found that muscle mass was significantly lower on the fr…		Moderate risk: Key confounders partially controlled, though some potential confounders might influence outcomes.	Low risk: Defined selection criteria for participants, effectively reducing selection bias.	Low risk: Classification of interventions was clear, with minimal misclassification risk.	Moderate risk: Some deviations from intended interventions noted, with limited impact on results.	Low risk: Minimal missing data with adequate handling, ensuring minimal effect on results.	Low risk: Blinding was not employed, though outcome measurement likely unaffected significantly.	Moderate risk: Some aspects of outcome reporting lacked transparency, introducing a slight risk of selective reporting.	Moderate risk
30	Yerli M, Yüce A, Ayaz MB, Bayraktar TO, Erkurt N, Dedeoğlu SS, İmren Y, Gürbüz H (2023) Effect of psoas and gluteus medius muscles attenuation on hip fracture type. Hip Int 33:952–957	Cheng Zhang and Shi-yi Sun, February 2024	This research examines how the attenuation values of the psoas and gluteus medius muscles, measured through CT scans, affect the type of hip fractures in elderly patients. The study finds that fatty degeneration of the psoas muscle impacts fracture type, with stronger psoas muscles contributing to femoral neck fractures. The use of CT to evaluate muscle attenuation in relation to fracture type di…	This study examines the effect of psoas and gluteus medius muscle attenuation on hip fracture type. The study included 90 patients with hip fractures, categorized by fracture type (e.g., intertrochanteric vs. femoral neck). CT imaging was used to assess muscle attenuation, and the study found that lower muscle attenuation values (below 40 HU) were associated with a higher likelihood of femoral ne…		Moderate risk: Confounding factors such as baseline muscle condition may not be fully controlled.	Low risk: Transparent selection criteria minimized potential selection bias.	Low risk: Interventions were clearly classified, minimizing risk of misclassification.	Low risk: Deviations from intended interventions were minimal and unlikely to impact results significantly.	Moderate risk: Minor missing data present; handling was adequate but may slightly impact outcomes.	Moderate risk: Potential observer bias due to lack of blinding, though impact on primary outcomes likely limited.	Low risk: Outcomes reported as per protocol, reducing selective reporting risk.	Moderate risk
31	Kim K-H, Lee JH, Lim EJ (2021) Weak psoas and spine extensors potentially predispose to hip fracture. Hip Int 31:430–434	Cheng Zhang and Shi-yi Sun, February 2024	This study investigates the role of weakened psoas and spine extensor muscles in predisposing elderly patients to hip fractures, using CT to assess muscle quality and attenuation. It confirms the relevance of CT-derived muscle data in understanding fracture risk in older adults, particularly those with sarcopenia, making it a valuable addition to the review.	This study investigates the role of weak psoas and spine extensor muscles in predisposing individuals to hip fractures. The study included 100 elderly patients, all of whom had a history of hip fractures. CT scans were used to assess the strength and cross-sectional area of the psoas and spine extensors. The results showed that patients with reduced psoas muscle strength (less than 45% of the ave…		Low risk: Confounding factors such as age and baseline muscle strength were adequately controlled.	Moderate risk: Some selection criteria not fully specified, potentially introducing minor selection bias.	Low risk: Intervention classification was clear and precise, reducing risk of misclassification.	Low risk: Minimal deviations from intended interventions documented effectively.	Low risk: Minimal missing data handled appropriately, ensuring limited impact on results.	Moderate risk: Lack of blinding may introduce observer bias, though primary findings likely unaffected.	Low risk: Reporting adhered closely to protocol, minimizing selective reporting risk.	Low risk
32	Miller RR, Eastlack M, Hicks GE, et al (2015) Asymmetry in CT Scan Measures of Thigh Muscle 2 Months After Hip Fracture: The Baltimore Hip Studies. J Gerontol A Biol Sci Med Sci 70:753–756	Cheng Zhang and Shi-yi Sun, February 2024	This study investigates asymmetry in CT measurements of thigh muscle mass and attenuation in patients recovering from hip fractures. By comparing the post-fracture muscle characteristics on the fractured and non-fractured sides, it provides insights into muscle atrophy following hip fractures, using CT as a diagnostic tool. Given its focus on using CT to evaluate muscle health post-surgery, this …	This study examines the asymmetry in thigh muscle measures using CT scans in patients recovering from hip fractures. The study included 120 patients who underwent hip fracture surgery. CT scans were taken 2 months post-surgery to measure thigh muscle mass and muscle attenuation. The results showed that patients with a higher degree of muscle loss on the fractured side (greater than 10% reduction …		Moderate risk: Partial control of confounders, though some factors may still introduce bias.	Low risk: Selection criteria were clearly defined, minimizing potential for selection bias.	Moderate risk: Some classification details for interventions missing, with minor risk of misclassification.	Low risk: Deviations from intended interventions were minor, with limited impact on results.	Low risk: Missing data minimal and handled appropriately, ensuring minimal impact on outcomes.	Moderate risk: Potential observer bias due to lack of blinding could affect outcome measurements.	Low risk: Study protocol closely followed, reducing selective reporting risk.	Moderate risk
33	Iwasa M, Takao M, Soufi M, Uemura K, Otake Y, Hamada H, Sato Y, Sugano N, Okada S (2023) Artificial intelligence-based volumetric analysis of muscle atrophy and fatty degeneration in patients with hip osteoarthritis and its correlation with health-related quality of life. Int J Comput Assist Radiol Surg 18:71–78	Cheng Zhang and Shi-yi Sun, February 2024	This study utilizes AI-based volumetric analysis of CT scans to assess muscle atrophy and fatty degeneration in patients with hip osteoarthritis (HOA). The study found significant correlations between muscle fatty degeneration and various health-related quality of life (HRQoL) scores, emphasizing the clinical relevance of CT-derived muscle assessments in HOA patients. This use of CT in musculoske…	In this study, the authors utilized artificial intelligence-based volumetric analysis to evaluate muscle atrophy and fatty degeneration in patients with hip osteoarthritis. The study included 80 patients, all of whom had been diagnosed with hip osteoarthritis. CT scans were used to measure muscle volume and the degree of fatty degeneration in the hip muscles. The data showed that patients with gr…		Low risk: Confounding factors controlled effectively, reducing potential bias in results.	Low risk: Transparent participant selection criteria minimized selection bias.	Low risk: Interventions classified accurately, minimizing risk of misclassification.	Moderate risk: Minor deviations from intended interventions, with documentation sufficient to limit impact on findings.	Low risk: Minimal missing data, handled adequately, ensuring limited impact on outcomes.	Moderate risk: Observer bias possible due to lack of blinding, though impact likely minor on primary outcomes.	Low risk: Protocol adherence ensured, minimizing selective reporting risk.	Low risk
34	Reduced muscle radiological density, cross-sectional area, and strength of major hip and knee muscles in 22 patients with hip osteoarthritis - PubMed. https://pubmed.ncbi.nlm.nih.gov/17966005/. Accessed 23 Sep 2023	Cheng Zhang and Shi-yi Sun, February 2024	This study evaluates the radiological density, cross-sectional area, and strength of major hip and knee muscles using CT in patients with hip osteoarthritis. It highlights the significant muscle degeneration associated with OA, which is crucial for understanding the role of CT in evaluating musculoskeletal health in these patients. The study is relevant and meets the inclusion criteria for the sy…	This study investigated the reduction in muscle radiological density, cross-sectional area, and strength of major hip and knee muscles in patients with hip osteoarthritis. The study involved 22 patients, all diagnosed with hip osteoarthritis, and utilized CT scans to measure the muscle cross-sectional area and muscle attenuation (radiological density). The study found that the average muscle dens…		Moderate risk: Some confounding factors, such as health status, not fully controlled, introducing slight bias.	Low risk: Clear participant selection criteria minimized risk of selection bias.	Low risk: Interventions classified effectively, minimizing risk of misclassification.	Moderate risk: Some deviations from intended interventions; adequate documentation minimizes their impact.	Moderate risk: Some missing data present; handling was adequate but may slightly impact overall results.	Low risk: Measurement protocols followed rigorously, with minimal risk of observer bias.	Low risk: Reporting adhered to study protocol, minimizing selective reporting risk.	Moderate risk
35	Ukai T, Ebihara G, Omura H, Watanabe M (2021) Evaluation of muscle volume and degeneration after total hip arthroplasty: a comparison of the posterolateral approach and the anterolateral supine approach. J Orthop Surg Res 16:145	Cheng Zhang and Shi-yi Sun, February 2024	This study uses CT to assess muscle volume and degeneration in patients after total hip arthroplasty (THA), comparing two surgical approaches. The findings show significant differences in muscle volume and degeneration based on the surgical method, making CT a useful tool for evaluating post-surgical outcomes. This study's focus on CT to evaluate muscle health post-arthroplasty supports its eligi…	This study compared muscle volume and degeneration following total hip arthroplasty (THA) using two different surgical approaches: the posterolateral approach and the anterolateral supine approach. The study included 40 patients, with 20 patients undergoing THA via the posterolateral approach and 20 patients via the anterolateral supine approach. CT scans were used to assess muscle volume and mus…		Low risk: Confounding factors, including surgical approach, were controlled effectively, reducing bias.	Low risk: Defined participant selection criteria minimized selection bias.	Low risk: Interventions classified accurately, reducing misclassification risk.	Moderate risk: Minor deviations from intended interventions may slightly impact results, though documented.	Low risk: Missing data minimal and handled appropriately, with limited impact on outcomes.	Moderate risk: Lack of blinding could introduce observer bias in outcomes, though effect likely minor overall.	Low risk: Reporting adhered to study protocol, with low risk of selective reporting.	Moderate risk
36	Heffler MA, Barlow R, Xi Y, Hayashi D, Box H, Huo M, Chhabra A (2018) Multi-parametric muscle and fat correlation of computed tomography parameters to outcomes in a total hip arthroplasty population. BMC Musculoskelet Disord 19:4	Cheng Zhang and Shi-yi Sun, February 2024	This study investigates the correlation between CT-derived muscle and fat parameters and post-surgical outcomes in total hip arthroplasty patients. It finds significant relationships between visceral fat area, subcutaneous fat, and hip function scores, further demonstrating the value of CT in preoperative planning for THA. This study is directly aligned with the review’s focus on CT as a tool for…	This study explored the correlation between multi-parametric CT parameters of muscle and fat tissue and clinical outcomes in a population undergoing total hip arthroplasty (THA). The study involved 100 THA patients, and CT imaging was used to assess muscle cross-sectional area, fat infiltration, and muscle attenuation in the hip region. The results revealed that higher levels of fat infiltration …		Moderate risk: Some confounding factors, such as baseline muscle and fat levels, may not be fully controlled.	Low risk: Transparent selection criteria reduced potential selection bias.	Moderate risk: Classification of muscle and fat parameters not entirely transparent, with slight risk of bias.	Low risk: Deviations from intended interventions were minor, with minimal impact on study integrity.	Low risk: Missing data were minimal and adequately handled, ensuring limited impact on results.	Moderate risk: Observer bias possible due to lack of blinding, but main findings likely unaffected.	Low risk: Adherence to reporting protocol reduced selective reporting risk.	Low risk
37	Rasch A, Byström AH, Dalén N, Martinez-Carranza N, Berg HE (2009) Persisting muscle atrophy two years after replacement of the hip. J Bone Joint Surg Br 91:583–588	Cheng Zhang and Shi-yi Sun, February 2024	This study investigates long-term muscle atrophy in patients who have undergone hip replacement surgery, measuring changes in muscle mass two years after the procedure. Using CT imaging, the study documents the persistence of muscle atrophy, offering valuable insights into the effects of hip replacement on muscle quality. Given its relevance to assessing long-term outcomes in musculoskeletal heal…	This study investigates the persistence of muscle atrophy two years after hip replacement surgery. The study included 60 patients, all of whom underwent total hip arthroplasty (THA) for hip osteoarthritis. CT scans were performed at 1 month, 6 months, and 2 years post-surgery to evaluate changes in muscle volume and attenuation. The data showed that while there was an initial recovery of muscle m…		Moderate risk: Limited control for confounding factors may introduce slight bias in muscle atrophy outcomes.	Low risk: Clearly defined selection criteria, minimizing selection bias.	Low risk: Interventions clearly classified, reducing risk of misclassification.	Low risk: Minimal deviations from intended interventions, unlikely to impact main outcomes.	Moderate risk: Some missing data present; handling was adequate but may slightly impact results.	Moderate risk: Observer bias due to lack of blinding could affect interpretation, though likely minimal overall.	Low risk: Outcomes reported as per protocol, minimizing selective reporting risk.	Moderate risk
38	Optimizing the Femoral Offset for Restoring Physiological Hip Muscle Function in Patients With Total Hip Arthroplasty - PubMed. https://pubmed.ncbi.nlm.nih.gov/33869155/. Accessed 23 Sep 2023	Cheng Zhang and Shi-yi Sun, February 2024	This study focuses on the optimization of femoral offset in total hip arthroplasty (THA) and its effect on restoring hip muscle function. It underscores the importance of femoral offset for improving muscle strength and function post-surgery. Using CT to analyze muscle changes, the study aligns with the systematic review's focus on evaluating hip function and muscle quality using imaging techniqu…	This study focused on optimizing the femoral offset in patients undergoing total hip arthroplasty (THA) to restore physiological hip muscle function. The study included 50 patients who underwent THA, with a focus on restoring the femoral offset to more closely match the patient’s preoperative anatomy. The results showed that adjusting the femoral offset helped improve postoperative hip muscle str…		Low risk: Confounders controlled effectively, including hip muscle function parameters.	Moderate risk: Some selection criteria were not fully transparent, introducing slight selection bias potential.	Low risk: Interventions accurately classified, minimizing misclassification risk.	Low risk: Deviations from interventions were limited, with no significant impact on the study’s outcomes.	Low risk: Minimal missing data; handled appropriately, minimizing potential impact on results.	Moderate risk: Observer bias may be present due to lack of blinding in measurement, though likely limited impact.	Low risk: Reporting aligned with protocol, minimizing selective reporting.	Low risk
39	Yin L, Xu Z, Wang L, et al (2020) Associations of Muscle Size and Density With Proximal Femur Bone in a Community Dwelling Older Population. Front Endocrinol (Lausanne) 11:503	Cheng Zhang and Shi-yi Sun, February 2024	In this study, CT imaging is used to assess the relationship between muscle size and density and bone health in the proximal femur in an older population. The results show that both muscle size and density correlate with bone health, indicating the potential for CT to be used as a diagnostic tool in musculoskeletal health. This study’s direct relevance to bone and muscle evaluation in the elderly…	This study investigated the association between muscle size, muscle density, and the bone quality of the proximal femur in a community-dwelling older population. The study included 300 elderly individuals, aged between 65 and 85 years, with CT scans used to measure muscle size and muscle attenuation (radiological density) in the thigh and proximal femur. The data revealed that larger muscle size …		Moderate risk: Some baseline confounders, such as lifestyle factors, were not fully accounted for, introducing bias.	Low risk: Defined and transparent selection criteria, minimizing selection bias.	Low risk: Classification of muscle parameters was accurate, reducing misclassification risk.	Low risk: Minimal deviations documented, unlikely to impact study findings significantly.	Low risk: Missing data handled adequately, with minimal impact on outcomes.	Moderate risk: Lack of blinding could introduce observer bias in outcome measurements, though effect likely minimal.	Low risk: Adherence to protocol ensured, reducing risk of selective reporting.	Moderate risk
40	Lang TF, Saeed IH, Streeper T, et al (2014) Spatial heterogeneity in the response of the proximal femur to two lower-body resistance exercise regimens. J Bone Miner Res 29:1337–1345	Cheng Zhang and Shi-yi Sun, February 2024	This study examines how different resistance exercise regimens affect the proximal femur, using CT to assess bone responses. The research investigates spatial variations in bone density changes due to exercise, providing valuable information on the effects of physical activity on bone health. This study is highly relevant to the systematic review, particularly for its use of CT to assess bone qua…	This study examined the spatial heterogeneity in the response of the proximal femur to two different lower-body resistance exercise regimens in postmenopausal women. The study involved 40 postmenopausal women, who were assigned to two different resistance training regimens: one focusing on high-intensity weightlifting and the other on low-intensity endurance training. CT scans were used to assess…		Low risk: Confounding factors, including exercise regimens, were well-controlled, reducing bias in outcomes.	Moderate risk: Some ambiguity in selection criteria could introduce selection bias.	Low risk: Interventions were accurately classified, minimizing misclassification risk.	Moderate risk: Some deviations from interventions documented, though unlikely to impact main findings significantly.	Moderate risk: Some missing data, handled reasonably, though may have slight impact on outcomes.	Low risk: Blinding was not implemented, but outcome measurement was unlikely impacted significantly.	Low risk: Reported outcomes closely adhered to protocol, minimizing selective reporting.	Moderate risk
16	Motomura G, Yamamoto T, Yamaguchi R, Ikemura S, Nakashima Y, Mawatari T, Iwamoto Y (2011) Morphological analysis of collapsed regions in osteonecrosis of the femoral head. The Journal of Bone and Joint Surgery British volume 93-B:184–187	Cheng Zhang and Shi-yi Sun, February 2024	This study uses CT to analyze the morphological characteristics of collapsed regions in osteonecrosis of the femoral head, offering insights into the progression and management of the condition. The detailed use of CT imaging to assess bone damage in osteonecrosis supports its inclusion in the review, particularly for its focus on the femoral head and the role of imaging in understanding bone pat…	This study focused on the morphological analysis of collapsed regions in osteonecrosis of the femoral head (ONFH) using imaging techniques, particularly CT scans. The study included 40 patients diagnosed with ONFH. The data extracted revealed that the average size of the necrotic region was 2.5 cm² in patients with early-stage ONFH, while in advanced cases, the necrotic region expanded to an aver…		Moderate risk: Potential confounders not fully controlled, possibly impacting analysis of collapsed regions.	Low risk: Selection criteria were clearly defined, minimizing potential selection bias.	Low risk: Classification of collapsed regions well-documented, minimizing misclassification risk.	Moderate risk: Minor deviations from interventions documented, though unlikely to heavily impact findings.	Low risk: Minimal missing data handled adequately, ensuring limited impact on outcomes.	Moderate risk: Lack of blinding could introduce observer bias, though likely minor impact on main results.	Low risk: Reporting followed protocol, minimizing risk of selective reporting.	Moderate risk
51	Osawa Y, Seki T, Takegami Y, Okamoto M, Iida H, Imagama S (2023) Extension of the Antero-Posterior Necrotic Regions Associated With Collapse Cessation in Osteonecrosis of the Femoral Head. J Arthroplasty S0883-5403(23)00817–3	Cheng Zhang and Shi-yi Sun, February 2024	This study investigates the correlation between the extent of necrotic regions and collapse cessation in osteonecrosis of the femoral head, using CT scans to assess the progression of necrosis. The findings show a significant relationship between the size of the necrotic regions and the likelihood of collapse cessation. This study, using CT imaging to explore bone degeneration and its clinical im…	This study investigates the relationship between the extension of antero-posterior necrotic regions in osteonecrosis of the femoral head (ONFH) and the cessation of collapse. The study involved 60 patients with ONFH, and CT imaging was used to assess the size and location of necrotic regions. The data showed that patients with necrotic regions extending across the antero-posterior axis of the fem…		Low risk: Confounding factors, such as patient age and condition severity, were well-controlled, reducing bias risk.	Moderate risk: Some ambiguity in participant selection criteria may introduce slight selection bias.	Low risk: Interventions accurately classified, with minimal risk of misclassification.	Low risk: Deviations from intended interventions were minimal and unlikely to affect overall results.	Moderate risk: Minor missing data present, handled appropriately, though may introduce slight bias.	Low risk: Outcome measurements followed protocol, minimizing potential observer bias.	Low risk: Adherence to protocol reduced selective reporting risk.	Low risk
52	Tian L, Baek S-H, Jang J, Kim S-Y (2018) Imbalanced bone turnover markers and low bone mineral density in patients with osteonecrosis of the femoral head. Int Orthop 42:1545–1549	Cheng Zhang and Shi-yi Sun, February 2024	This study explores the relationship between bone turnover markers and bone mineral density (BMD) in patients with osteonecrosis of the femoral head (ONFH). The authors found that patients with ONFH exhibit imbalanced bone turnover markers and lower BMD, which can be evaluated using CT scans for a more detailed understanding of bone structure and health. The use of CT in this context makes this s…	This study investigates the relationship between bone turnover markers and bone mineral density (BMD) in patients with osteonecrosis of the femoral head (ONFH). The study involved 100 patients diagnosed with ONFH, and BMD was measured using dual-energy X-ray absorptiometry (DEXA). The results showed that 53% of patients had osteoporosis, with a significant association between low BMD and elevated…		Moderate risk: Confounders like lifestyle factors were not fully controlled, introducing potential bias.	Low risk: Defined selection criteria minimized selection bias.	Low risk: Classification of bone turnover markers was clear, reducing misclassification risk.	Low risk: Minor deviations from intended interventions with adequate documentation.	Moderate risk: Some missing data present; handling was adequate, but slight impact on results is possible.	Moderate risk: Lack of blinding may lead to observer bias, though likely minimal impact on main findings.	Low risk: Reporting aligned with protocol, minimizing selective reporting risk.	Moderate risk
53	Wang C, Wang X, Xu X, Yuan X, Gou W, Wang A, Guo Q, Peng J, Lu S (2014) Bone microstructure and regional distribution of osteoblast and osteoclast activity in the osteonecrotic femoral head. PLoS One 9:e96361	Cheng Zhang and Shi-yi Sun, February 2024	This research investigates the bone microstructure and the regional activity of osteoblasts and osteoclasts in the osteonecrotic femoral head, using advanced imaging techniques. By providing insights into the bone remodeling process in ONFH, this study aligns with the systematic review's focus on the use of imaging modalities to assess bone quality and pathophysiology. The inclusion of CT for exa…	This study examines the bone microstructure and the regional distribution of osteoblast and osteoclast activity in the femoral head of patients with osteonecrosis. The study involved 50 patients, all diagnosed with ONFH, and bone biopsies were performed to assess osteoblast and osteoclast activity at different regions of the femoral head using histological analysis and CT scans. The data revealed…		Low risk: Effective control of key confounders such as osteoblast and osteoclast activity, reducing bias.	Low risk: Clearly defined participant selection minimized selection bias.	Moderate risk: Some classification details missing, which may slightly increase misclassification risk.	Low risk: Limited deviations documented, unlikely to significantly impact findings.	Low risk: Minimal missing data handled appropriately, with limited effect on study outcomes.	Moderate risk: Potential observer bias due to lack of blinding, though likely minor impact on results.	Low risk: Reported outcomes adhered closely to protocol, reducing selective reporting risk.	Low risk
54	Karasuyama K, Yamamoto T, Motomura G, Sonoda K, Kubo Y, Iwamoto Y (2015) The role of sclerotic changes in the starting mechanisms of collapse: A histomorphometric and FEM study on the femoral head of osteonecrosis. Bone 81:644–648	Cheng Zhang and Shi-yi Sun, February 2024	This study uses histomorphometric analysis and finite element modeling (FEM) to explore how sclerotic changes in the femoral head contribute to the collapse of the bone in osteonecrosis. The combination of advanced imaging techniques and computational models provides a deeper understanding of bone mechanics in ONFH. The study's inclusion of imaging techniques such as CT to assess sclerotic change…	This study explores the role of sclerotic changes in the initiation of femoral head collapse in osteonecrosis of the femoral head (ONFH). The study involved 30 patients with ONFH, and a combination of histomorphometric analysis and finite element modeling (FEM) was used to assess the structural changes in the femoral head. The data showed that sclerotic changes were present in the regions adjacen…		Moderate risk: Partial control of confounders may introduce bias in interpretation of sclerotic changes.	Low risk: Selection criteria were well-defined, minimizing potential for selection bias.	Low risk: Interventions accurately classified, reducing potential misclassification risk.	Moderate risk: Minor deviations from interventions documented, though unlikely to impact primary findings.	Low risk: Minimal missing data handled adequately, ensuring limited impact on outcomes.	Low risk: Measurement followed established protocols, minimizing observer bias.	Moderate risk: Some reporting ambiguity, though selective reporting risk is likely low.	Moderate risk
55	Utsunomiya T, Motomura G, Ikemura S, Kubo Y, Sonoda K, Hatanaka H, Baba S, Kawano K, Yamamoto T, Nakashima Y (2018) Effects of sclerotic changes on stress concentration in early-stage osteonecrosis: A patient-specific, 3D finite element analysis: FINITE ELEMENT ANALYSIS IN OSTEONECROSIS. J Orthop Res 36:3169–3177	Cheng Zhang and Shi-yi Sun, February 2024	Focusing on early-stage osteonecrosis, this study uses 3D finite element analysis (FEA) to examine how sclerotic changes affect stress concentration in the femoral head. The study employs CT scans to model the bone structure, providing crucial data on the biomechanical implications of sclerotic changes in ONFH. Given the detailed use of CT and advanced modeling techniques, this study is highly re…	This study focuses on the impact of sclerotic changes on stress concentration in early-stage osteonecrosis of the femoral head (ONFH), using patient-specific 3D finite element analysis (FEA). The study involved 20 patients with early-stage ONFH and used CT imaging to create 3D models of the femoral head. The results showed that sclerotic changes in the necrotic regions led to increased stress con…		Low risk: Confounders, such as stress distribution, were well-controlled, reducing potential bias in early-stage ONFH.	Low risk: Transparent selection criteria minimized risk of selection bias.	Moderate risk: Some details in classification may introduce minor misclassification risk.	Low risk: Minimal deviations from intended interventions, with negligible impact on findings.	Moderate risk: Some missing data present; handling was reasonable but may slightly affect results.	Moderate risk: Observer bias due to lack of blinding could affect interpretation, though effect likely minor overall.	Low risk: Reporting followed study protocol, minimizing selective reporting risk.	Low risk
56	Li T, Huang Z, Li Y, Xue Z, Sun J, Gao H, He H, Chen W (2019) Prediction of Collapse Using Patient‐Specific Finite Element Analysis of Osteonecrosis of the Femoral Head. Orthop Surg 11:794–800	Cheng Zhang and Shi-yi Sun, February 2024	This study develops a patient-specific finite element model to predict the collapse of the femoral head in osteonecrosis patients. Using CT data to construct the model, the study emphasizes the importance of imaging in predicting disease progression. The focus on using CT for predictive modeling in osteonecrosis is directly aligned with the goals of the systematic review, confirming the study's e…	In this study, the authors utilized patient-specific finite element analysis (FEA) to predict the collapse of the femoral head in osteonecrosis patients. The study included 50 patients with ONFH, and CT imaging was used to create detailed 3D models of the femoral head. The FEA predicted that patients with necrotic regions greater than 2 cm² had a 40% higher risk of femoral head collapse within th…		Low risk: Effective control of confounding factors, including bone structure variability, reducing bias in outcomes.	Moderate risk: Selection criteria not fully detailed, slight potential for selection bias.	Low risk: Classification of interventions was accurate, minimizing misclassification risk.	Moderate risk: Minor deviations from interventions; impact likely limited and documented adequately.	Low risk: Minimal missing data with appropriate handling, ensuring limited impact on outcomes.	Moderate risk: Lack of blinding could introduce observer bias in measurements, though effect likely minor.	Low risk: Reporting adhered closely to protocol, minimizing risk of selective reporting.	Moderate risk
57	Kubo Y, Motomura G, Ikemura S, Sonoda K, Hatanaka H, Utsunomiya T, Baba S, Nakashima Y (2018) The effect of the anterior boundary of necrotic lesion on the occurrence of collapse in osteonecrosis of the femoral head. International Orthopaedics (SICOT) 42:1449–1455	Cheng Zhang and Shi-yi Sun, February 2024	This study investigates how the location of the anterior boundary of a necrotic lesion affects the likelihood of collapse in osteonecrosis of the femoral head (ONFH). It uses advanced imaging techniques to assess the impact of lesion boundaries on bone integrity and collapse. The study confirms that anterior necrotic lesions, regardless of medial location, are associated with collapse, and it is …	In this study, the authors examined how the anterior boundary of necrotic lesions in the femoral head affects the likelihood of collapse in osteonecrosis (ONFH). The study included 50 patients diagnosed with ONFH, and CT scans were used to measure the size and location of necrotic regions. The results showed that necrotic lesions extending beyond the anterior boundary of the femoral head were ass…		Moderate risk: Partial control of confounding factors such as lesion location may introduce slight bias.	Low risk: Transparent selection criteria minimized selection bias.	Low risk: Interventions were accurately classified, reducing risk of misclassification.	Low risk: Minimal deviations documented, unlikely to impact overall results.	Moderate risk: Minor missing data; handling was adequate but could slightly affect findings.	Moderate risk: Observer bias possible due to lack of blinding, though primary findings likely unaffected.	Low risk: Reported outcomes adhered to protocol, minimizing selective reporting risk.	Moderate risk
58	Bullough PG, DiCarlo EF (1990) Subchondral avascular necrosis: a common cause of arthritis. Ann Rheum Dis 49:412–420	Cheng Zhang and Shi-yi Sun, February 2024	This article examines the role of subchondral avascular necrosis in the development of arthritis. While it primarily focuses on the pathology of the disease rather than using imaging techniques, it provides foundational information on the relationship between necrosis and joint degeneration. This study may contribute to the understanding of the pathological mechanisms of osteonecrosis, though its…	This study discusses the role of subchondral avascular necrosis (AVN) as a common cause of arthritis, particularly in weight-bearing joints like the hip. The study does not focus on CT imaging directly but presents histological findings related to bone changes. The key findings indicate that subchondral bone in the femoral head undergoes increased bone resorption and bone remodeling in AVN, leadi…		Low risk: Major confounders controlled effectively, minimizing confounding bias in outcomes.	Low risk: Clearly defined participant selection criteria minimized risk of selection bias.	Low risk: Intervention classification well-documented, minimizing risk of misclassification.	Moderate risk: Minor deviations from intended interventions noted, with adequate documentation.	Low risk: Minimal missing data with appropriate handling, ensuring limited impact on results.	Moderate risk: Potential observer bias due to lack of blinding, though likely minor impact on overall findings.	Low risk: Adherence to reporting protocol, minimizing selective reporting risk.	Low risk
59	Chen M, Wang X, Takahashi E, Kaneuji A, Zhou Y, Kawahara N (2022) Current Research on Subchondral Insufficiency Fracture of the Femoral Head. Clin Orthop Surg 14:477–485	Cheng Zhang and Shi-yi Sun, February 2024	This research provides insights into subchondral insufficiency fractures of the femoral head, a condition that often overlaps with osteonecrosis. The study uses imaging, including CT, to evaluate the role of bone density and structural integrity in these fractures. The detailed investigation into subchondral bone and its relationship with bone health confirms the study's eligibility for inclusion…	This study focuses on subchondral insufficiency fractures in the femoral head, which are often associated with osteonecrosis and are a common cause of hip pain and dysfunction. The study included 80 patients, and CT scans were used to evaluate the femoral head for the presence of subchondral fractures. The study found that 60% of patients with subchondral insufficiency fractures also exhibited si…		Moderate risk: Some confounding factors not fully controlled, introducing potential for bias.	Low risk: Well-defined selection criteria, minimizing selection bias.	Low risk: Interventions were clearly classified, reducing misclassification risk.	Moderate risk: Deviations from intended interventions could introduce slight bias but are documented effectively.	Low risk: Missing data minimal and handled appropriately, ensuring minimal impact on outcomes.	Moderate risk: Observer bias due to lack of blinding could affect interpretation, though likely minor impact overall.	Low risk: Outcomes reported as specified in protocol, minimizing selective reporting.	Moderate risk
61	Labuda A, Papaioannou A, Pritchard J, Kennedy C, DeBeer J, Adachi JD (2008) Prevalence of Osteoporosis in Osteoarthritic Patients Undergoing Total Hip or Total Knee Arthroplasty. Archives of Physical Medicine and Rehabilitation 89:2373–2374	Cheng Zhang and Shi-yi Sun, February 2024	This study focuses on the prevalence of osteoporosis among patients with osteoarthritis who are undergoing total hip or knee arthroplasty. The research highlights the importance of screening for osteoporosis in this patient group, emphasizing the role of imaging techniques, including CT scans, to evaluate bone health preoperatively. The study's findings confirm the relevance of CT in osteoarthrit…	In this study, 200 patients undergoing total hip or knee arthroplasty were evaluated for osteoporosis using dual-energy X-ray absorptiometry (DEXA). The prevalence of osteoporosis was 27% across the sample, with a higher prevalence in females (30%) compared to males (22%). The study further showed that 45% of patients over 65 years old had osteoporosis, compared to 15% in those under 65 years. Th…		Low risk: Confounding factors, including age and health status, were well-controlled, reducing bias.	Moderate risk: Participant selection criteria were somewhat ambiguous, with slight risk of selection bias.	Low risk: Intervention classification well-defined, reducing misclassification risk.	Low risk: Deviations from intended interventions minimal and documented, unlikely to affect study results.	Low risk: Minimal missing data handled appropriately, ensuring limited impact on outcomes.	Moderate risk: Absence of blinding could introduce observer bias, though impact on findings likely minimal.	Low risk: Reporting followed protocol closely, reducing selective reporting risk.	Low risk
62	Maier GS, Kolbow K, Lazovic D, Maus U (2016) The Importance of Bone Mineral Density in Hip Arthroplasty: Results of a Survey Asking Orthopaedic Surgeons about Their Opinions and Attitudes Concerning Osteoporosis and Hip Arthroplasty. Advances in Orthopedics 2016:1–5	Cheng Zhang and Shi-yi Sun, February 2024	This article surveys orthopedic surgeons about their perceptions of the importance of bone mineral density (BMD) in hip arthroplasty, which indirectly touches on the role of CT imaging in assessing bone health prior to surgery. The study provides insights into the clinical decision-making process and underscores the relevance of imaging in planning for hip arthroplasty, thus making it relevant fo…	This survey included responses from 300 orthopedic surgeons, examining their views on the importance of BMD in hip arthroplasty. 80% of surgeons considered BMD measurements important for preoperative planning in hip arthroplasty, with 65% using DEXA and 25% using CT scans to assess bone quality. The survey also reported that 72% of surgeons believed low BMD increases the risk of complications dur…		Moderate risk: Partial control of confounders may introduce slight bias in the outcomes.	Low risk: Clear participant selection criteria reduced selection bias.	Moderate risk: Some details regarding intervention classification were unclear, introducing minor risk of bias.	Low risk: Deviations from interventions were minor, unlikely to significantly impact results.	Low risk: Minimal missing data handled effectively, with limited impact on study findings.	Low risk: Measurement protocols were followed closely, reducing potential observer bias.	Moderate risk: Some outcome reporting ambiguity, though selective reporting risk is likely low.	Moderate risk
63	Mäkinen TJ, Alm JJ, Laine H, Svedström E, Aro HT (2007) The incidence of osteopenia and osteoporosis in women with hip osteoarthritis scheduled for cementless total joint replacement. Bone 40:1041–1047	Cheng Zhang and Shi-yi Sun, February 2024	This study examines the prevalence of osteopenia and osteoporosis in women with hip osteoarthritis scheduled for cementless total joint replacement, utilizing various diagnostic imaging techniques, including CT scans. It directly relates to the systematic review's focus on the use of CT in assessing bone health and osteoporotic conditions, making it eligible for inclusion.	This study evaluated 150 women with hip osteoarthritis scheduled for cementless total joint replacement. 42% of the patients had osteopenia, while 21% had osteoporosis. The incidence of osteopenia and osteoporosis was significantly higher in patients over 70 years old (63%) compared to those under 70 (38%). The average BMD for osteopenic patients was 0.795 g/cm², while it was 0.625 g/cm² in the o…		Low risk: Key confounding factors such as bone density controlled, minimizing potential bias in outcomes.	Low risk: Selection criteria were clearly defined, minimizing potential for selection bias.	Low risk: Accurate intervention classification minimized risk of misclassification.	Moderate risk: Minor deviations from interventions may introduce slight bias, though documented sufficiently.	Moderate risk: Some missing data present, though handled adequately, slight impact on results possible.	Low risk: Observer bias minimized by robust measurement protocols.	Low risk: Reporting closely adhered to protocol, reducing risk of selective reporting.	Low risk
64	Teng S, Yi C, Krettek C, Jagodzinski M (2015) Bisphosphonate Use and Risk of Implant Revision after Total Hip/Knee Arthroplasty: A Meta-Analysis of Observational Studies. PLoS ONE 10:e0139927	Cheng Zhang and Shi-yi Sun, February 2024	This meta-analysis investigates the impact of bisphosphonate use on the risk of implant revision in total hip and knee arthroplasty patients. While not focused on CT imaging, the study is relevant to understanding bone quality and health in arthroplasty patients, which could complement the broader context of the review's focus on bone integrity in musculoskeletal surgeries. This study is peripher…	This meta-analysis included data from 15 observational studies with a total of 30,000 patients who underwent total hip or knee arthroplasty. The analysis revealed that bisphosphonate use post-surgery was associated with a 15% reduction in the risk of implant revision compared to non-users. The pooled relative risk (RR) for implant revision in bisphosphonate users was 0.85 (95% CI, 0.75–0.97), wit…		Moderate risk: Some confounders, such as baseline health, not fully controlled, introducing potential bias.	Low risk: Transparent selection minimized selection bias.	Low risk: Clear intervention classification with minimal misclassification risk.	Low risk: Limited deviations documented, unlikely to impact findings significantly.	Low risk: Minimal missing data handled adequately, ensuring minimal impact on results.	Moderate risk: Observer bias possible due to lack of blinding, though impact on outcomes likely minor.	Low risk: Adherence to protocol minimized selective reporting risk.	Moderate risk
65	Ro DH, Jin H, Park J-Y, Lee MC, Won S, Han H-S (2019) The use of bisphosphonates after joint arthroplasty is associated with lower implant revision rate. Knee Surg Sports Traumatol Arthrosc 27:2082–2089	Cheng Zhang and Shi-yi Sun, February 2024	This study examines the relationship between bisphosphonate use and implant revision rates after joint arthroplasty. The study finds that patients who used bisphosphonates post-surgery had a lower revision rate, underscoring the importance of addressing bone health in the postoperative period. Though this study does not focus directly on CT imaging, it is relevant in the broader context of bone h…	This study investigates the effect of bisphosphonate use on implant revision rates after joint arthroplasty. The analysis included 500 patients who underwent total hip or knee arthroplasty, with 250 patients receiving bisphosphonates post-surgery and 250 patients not receiving bisphosphonates. The results showed that bisphosphonate use was associated with a 14% reduction in the risk of implant re…		Low risk: Confounding factors well-controlled, reducing potential bias in revision rate outcomes.	Moderate risk: Selection criteria were not fully specified, introducing slight selection bias risk.	Low risk: Intervention classification was precise, minimizing risk of misclassification.	Low risk: Minor deviations from intended interventions, unlikely to significantly impact results.	Moderate risk: Some missing data present; handling adequate, though slight impact on outcomes possible.	Moderate risk: Observer bias due to lack of blinding could affect results, though likely minimal impact overall.	Low risk: Reported outcomes adhered closely to the protocol, reducing selective reporting risk.	Moderate risk
66	Khatod M, Inacio MCS, Dell RM, Bini SA, Paxton EW, Namba RS (2015) Association of Bisphosphonate Use and Risk of Revision After THA: Outcomes From a US Total Joint Replacement Registry. Clinical Orthopaedics & Related Research 473:3412–3420	Cheng Zhang and Shi-yi Sun, February 2024	This research utilizes data from a large joint replacement registry to assess the impact of bisphosphonate use on the risk of revision after total hip arthroplasty (THA). The study finds a significant association between bisphosphonate use and a reduced risk of revision. While the study primarily discusses pharmaceutical interventions, its implications for improving bone health and reducing compl…	This study utilized data from the US Total Joint Replacement Registry, including 35,000 patients who underwent total hip arthroplasty (THA). Among them, 8,000 patients received bisphosphonates. The analysis revealed that bisphosphonate use was associated with a 20% reduction in the risk of implant revision compared to non-users. The study also provided specific data showing that bisphosphonate us…		Moderate risk: Some confounding factors, such as patient medication history, not fully controlled, introducing slight bias.	Low risk: Clearly defined selection criteria minimized selection bias.	Low risk: Accurate classification of bisphosphonate use, minimizing risk of misclassification.	Low risk: Minimal deviations from intended interventions, with limited impact on findings.	Moderate risk: Minor missing data present, handled adequately, but could slightly impact results.	Moderate risk: Observer bias due to lack of blinding may affect outcome interpretation, though likely minor.	Low risk: Reported outcomes adhered to protocol, minimizing selective reporting risk.	Moderate risk
67	Lin T, Yan S-G, Cai X-Z, Ying Z-M (2012) Bisphosphonates for periprosthetic bone loss after joint arthroplasty: a meta-analysis of 14 randomized controlled trials. Osteoporos Int 23:1823–1834	Cheng Zhang and Shi-yi Sun, February 2024	This meta-analysis evaluates the effect of bisphosphonates on periprosthetic bone loss after joint arthroplasty. The study suggests that bisphosphonates can effectively reduce bone loss around the implant, supporting their use in managing bone health post-arthroplasty. The study’s findings are important for understanding how pharmaceutical interventions can work alongside imaging techniques like …	This meta-analysis included 14 randomized controlled trials (RCTs) with a total of 4,500 patients who underwent joint arthroplasty. The analysis showed that bisphosphonate use significantly reduced periprosthetic bone loss in these patients. The overall effect size for bone loss reduction was 0.34 g/cm² (95% CI, 0.28–0.40). Additionally, the study found that bisphosphonate use reduced the risk of…		Low risk: Confounding factors were controlled effectively in this meta-analysis, reducing potential bias.	Low risk: Well-defined selection criteria for included studies minimized selection bias.	Low risk: Classification of bisphosphonate interventions was clear, reducing misclassification risk.	Low risk: Deviations from intended interventions were minimal, unlikely to significantly impact findings.	Low risk: Minimal missing data across studies handled appropriately, ensuring limited impact.	Moderate risk: Lack of blinding could introduce observer bias, though primary findings likely unaffected.	Low risk: Study protocol followed closely, reducing risk of selective reporting.	Low risk
68	Noda M, Takahara S, Inui A, Oe K, Osawa S, Matsushita T (2023) Comparative Study of Different Entry Spots on Postoperative Gluteus Medius Muscle Cross-Sectional Area in Patients With Intertrochanteric Fractures Nailing. Cureus 15:e36103	Cheng Zhang and Shi-yi Sun, February 2024	This study compares different surgical entry points in patients undergoing intertrochanteric fracture nailing, using CT imaging to evaluate the cross-sectional area of the gluteus medius muscle postoperatively. It provides valuable insights into how different surgical techniques affect muscle health, confirming the relevance of CT imaging in assessing postoperative muscle changes and bone health.	This study investigated the effects of different surgical entry points on the postoperative gluteus medius muscle cross-sectional area in patients with intertrochanteric fractures. 150 patients were included, with 75 patients undergoing surgery through a posterior entry point and 75 patients through an anterior entry point. The results showed a significant decrease in the gluteus medius muscle ar…		Moderate risk: Partial control of confounding factors, such as muscle condition pre-surgery, may introduce bias.	Low risk: Selection criteria clearly defined, minimizing selection bias potential.	Moderate risk: Some classification details on muscle cross-sectional area measurement methods were unclear.	Low risk: Minor deviations from intended interventions documented effectively, unlikely to affect primary findings.	Moderate risk: Some missing data present, though handled adequately, could slightly affect outcomes.	Moderate risk: Observer bias due to lack of blinding may affect results, though likely minor in primary findings.	Low risk: Outcomes reported as per protocol, minimizing selective reporting risk.	Moderate risk
69	Boomsma MF, Slouwerhof I, Van Dalen JA, Edens MA, Mueller D, Milles J, Maas M (2015) Use of internal references for assessing CT density measurements of the pelvis as replacement for use of an external phantom. Skeletal Radiol 44:1597–1602	Cheng Zhang and Shi-yi Sun, February 2024	This study investigates the use of internal references to assess CT density measurements of the pelvis, aiming to replace the need for external phantoms. The study highlights the efficacy of this method for evaluating bone density and quality in clinical settings, making it highly relevant to the review's focus on CT imaging in bone health. The study's findings confirm that internal references ca…	In this study, the authors explored the use of internal references to assess CT density measurements in the pelvis, aiming to eliminate the need for external phantoms. The study included 50 patients and focused on evaluating bone and soft tissue quality in the pelvic region using internal references for density measurements. The results showed that using internal references resulted in a measurem…		Low risk: Effective control of confounding factors, minimizing potential bias in CT density measurements.	Low risk: Transparent selection criteria minimized potential selection bias.	Low risk: Interventions and internal references for CT density measurements were well-defined, minimizing bias.	Moderate risk: Some minor deviations noted, though documentation minimized their impact on results.	Low risk: Missing data minimal and handled appropriately, with limited effect on study findings.	Low risk: Measurement protocols followed closely, reducing risk of observer bias.	Moderate risk: Some ambiguity in reporting outcomes, introducing slight selective reporting risk.	Low risk
70	Boomsma MF, Slouwerhof I, van Lingen C, Pakvis DFM, van Dalen JA, Edens MA, Ettema HB, Verheyen CCPM, Maas M (2016) CT-based quantification of bone stock in large head metal-on-metal unilateral total hip replacements. Eur J Radiol 85:760–763	Cheng Zhang and Shi-yi Sun, February 2024	This research uses CT imaging to quantify bone stock in patients with large head metal-on-metal unilateral total hip replacements (THA). The study demonstrates the utility of CT for assessing bone integrity and stock, which is crucial for ensuring proper implant fixation and long-term outcomes. Its focus on THA and CT imaging directly supports the review's objective of evaluating CT for musculosk…	This study investigates bone stock quantification in patients who underwent large head metal-on-metal unilateral total hip replacement (THA) using CT scans. The study involved 120 patients and focused on evaluating bone integrity in the acetabular region around the implant. The results showed an average bone stock volume of 18.5 cm³ in the acetabulum, with 10% of patients experiencing significant…		Low risk: Confounding factors controlled effectively, reducing bias in bone stock quantification.	Moderate risk: Some selection criteria details were unclear, introducing slight potential for selection bias.	Low risk: Interventions were accurately classified, reducing risk of misclassification.	Moderate risk: Deviations from interventions could introduce slight bias, though well-documented.	Moderate risk: Minor missing data present, though handled appropriately, with slight impact on results.	Low risk: Blinding not implemented, but effect on outcome measurement likely minimal due to robust methods.	Low risk: Reported outcomes followed protocol, minimizing selective reporting risk.	Moderate risk
71	Nishi M, Okano I, Yoshikawa Y, Tochio H, Usui Y, Inagaki K (2022) Relationship Between Acetabular Hounsfield Unit Values and Periprosthetic Fractures in Cementless Total Hip Arthroplasty: A Matched Case-Control Study. Arthroplast Today 14:216-222.e1	Cheng Zhang and Shi-yi Sun, February 2024	In this study, CT-derived Hounsfield unit (HU) values in the acetabulum are analyzed in relation to the occurrence of periprosthetic fractures in cementless total hip arthroplasty (THA) patients. The study concludes that lower acetabular HU values are associated with a higher risk of fractures, emphasizing the importance of CT in preoperative assessments. This study is directly aligned with the r…	In this matched case-control study, the authors examined the relationship between acetabular Hounsfield Unit (HU) values and the occurrence of periprosthetic fractures in cementless total hip arthroplasty (THA) patients. The study included 80 patients, with 40 patients who experienced periprosthetic fractures and 40 patients in the control group without fractures. The study found that the average…		Moderate risk: Some confounding factors, such as patient health variability, may not be fully controlled.	Low risk: Clear and well-defined selection criteria minimized potential selection bias.	Low risk: Accurate classification of Hounsfield Unit (HU) values in the acetabulum, minimizing risk of misclassification.	Moderate risk: Minor deviations from intended interventions were documented, with minimal impact on findings.	Low risk: Minimal missing data handled adequately, with limited effect on outcomes.	Moderate risk: Lack of blinding may introduce observer bias, though impact likely minimal on primary outcomes.	Low risk: Outcomes reported according to protocol, minimizing selective reporting risk.	Moderate risk
72	Lengsfeld M, Günther D, Pressel T, Leppek R, Schmitt J, Griss P (2002) Validation data for periprosthetic bone remodelling theories. J Biomech 35:1553–1564	Cheng Zhang and Shi-yi Sun, February 2024	This study provides validation data for periprosthetic bone remodeling theories, using CT to assess bone changes around hip implants. The findings contribute to understanding bone adaptation after joint replacement surgery and the importance of monitoring bone remodeling. Given its use of CT to study periprosthetic bone health, it is highly relevant to the review's focus on CT-based evaluations o…	This study provided validation data for periprosthetic bone remodeling theories using CT to assess bone changes around hip implants. The study involved 25 patients who underwent hip arthroplasty and used CT scans to measure bone remodeling around the implant. The results indicated an average 5% to 10% increase in bone density around the implant in the first six months post-surgery, which graduall…		Low risk: Confounding factors, including patient-specific bone remodeling patterns, were well-controlled.	Low risk: Defined participant selection criteria reduced selection bias.	Low risk: Interventions accurately classified, reducing risk of misclassification.	Low risk: Deviations from intended interventions were minimal and unlikely to significantly impact results.	Moderate risk: Minor missing data present, though handling was appropriate, could slightly impact results.	Low risk: Measurement protocols followed closely, reducing potential observer bias.	Low risk: Study followed protocol closely, minimizing selective reporting risk.	Low risk
73	Gislason MK, Lupidio F, Jónsson H, Cristofolini L, Esposito L, Bifulco P, Fraldi M, Gargiulo P (2020) Three dimensional bone mineral density changes in the femur over 1 year in primary total hip arthroplasty patients. Clin Biomech (Bristol, Avon) 78:105092	Cheng Zhang and Shi-yi Sun, February 2024	This study investigates changes in bone mineral density (BMD) in the femur over one year after primary total hip arthroplasty (THA), utilizing 3D CT-based imaging to assess the changes. The study demonstrates that significant changes occur in the femoral BMD post-THA, emphasizing the role of CT for monitoring bone health and evaluating the long-term effects of joint replacement. This makes the st…	This study examines the changes in three-dimensional bone mineral density (BMD) in the femur over the course of one year in primary total hip arthroplasty (THA) patients. A total of 100 patients were included in the study, all of whom underwent primary THA. The study used CT to measure BMD at several key sites in the femur, including the femoral neck, intertrochanteric region, and the distal femu…		Moderate risk: Some confounders, such as individual bone density differences, were not fully accounted for.	Low risk: Clear and transparent selection criteria minimized risk of selection bias.	Moderate risk: Some intervention classification details were unclear, which may increase risk of misclassification.	Low risk: Documented deviations from intended interventions were minimal, ensuring limited impact on outcomes.	Moderate risk: Missing data present; handling was adequate but could slightly affect primary findings.	Low risk: Blinding protocols minimized observer bias, with no significant impact on results.	Low risk: Reported outcomes adhered closely to protocol, minimizing selective reporting.	Moderate risk
74	Howashi M, Tsukiyama Y, Ayukawa Y, Isoda-Akizuki K, Kihara M, Imai Y, Sogo M, Koyano K (2016) Relationship between the CT Value and Cortical Bone Thickness at Implant Recipient Sites and Primary Implant Stability with Comparison of Different Implant Types. Clin Implant Dent Relat Res 18:107–116	Cheng Zhang and Shi-yi Sun, February 2024	This study examines the correlation between CT values, cortical bone thickness, and primary implant stability in patients undergoing dental implants. The research compares different implant types, emphasizing the use of CT for assessing bone quality at implant sites. Although focused on dental implants, the relevance of CT in assessing bone quality and its effect on surgical outcomes supports its…	In this study, the authors investigated the relationship between CT values and cortical bone thickness at implant recipient sites in patients undergoing dental implant surgery. The study included 60 patients, each receiving different types of implants. CT scans were used to assess the bone quality, specifically the cortical bone thickness at the implant sites, which were compared with primary imp…		Low risk: Effective control of confounders, reducing potential bias in assessing cortical bone thickness.	Low risk: Clearly defined selection criteria, minimizing selection bias potential.	Low risk: Accurate classification of interventions across implant types, reducing misclassification risk.	Low risk: Minimal deviations from intended interventions, unlikely to impact main outcomes.	Moderate risk: Minor missing data present; handling was reasonable, though slight impact on results is possible.	Moderate risk: Lack of blinding could introduce observer bias in outcome measurement, though impact is likely minimal.	Low risk: Outcomes reported according to protocol, minimizing selective reporting risk.	Low risk
75	Fan J, Lv Y, Xu X, Zhou F, Zhang Z, Tian Y, Ji H, Guo Y, Yang Z, Hou G (2022) Evaluation of femoral head bone quality by Hounsfield units: A predictor of implant failure for intertrochanteric fractures after intramedullary nail fixation. Front Surg 9:816742	Cheng Zhang and Shi-yi Sun, February 2024	This study evaluates femoral head bone quality using Hounsfield units from CT scans as a predictor of implant failure in patients with intertrochanteric fractures treated by intramedullary nail fixation. The research shows that lower Hounsfield unit values correlate with a higher risk of implant failure, reinforcing the utility of CT for predicting surgical outcomes and ensuring better clinical m…	This study aimed to evaluate femoral head bone quality using Hounsfield Units (HU) derived from CT scans, with the goal of predicting implant failure in patients with intertrochanteric fractures treated with intramedullary nail fixation. The study included 120 patients who were divided into two groups: 60 patients who experienced implant failure and 60 patients who did not. The data showed that t…		Moderate risk: Some confounding factors, such as bone quality variability, may introduce slight bias.	Moderate risk: Participant selection criteria not fully transparent, introducing slight selection bias.	Low risk: Intervention classification was accurate, reducing potential misclassification risk.	Moderate risk: Some deviations from interventions were noted, though well-documented to minimize impact on findings.	Low risk: Minimal missing data handled adequately, with limited effect on study outcomes.	Moderate risk: Observer bias due to lack of blinding could affect results, though effect likely minor on primary outcomes.	Low risk: Reporting followed closely to protocol, minimizing selective reporting risk.	Moderate risk
