# Supplementary material for: CT Hounsfield units in assessing bone and soft tissue quality in the proximal femur: A systematic review focusing on osteonecrosis and total hip arthroplasty
Source: PLoS One. 2025 Mar 26;20(3):e0319907. doi: 10.1371/journal.pone.0319907 (PMC11940759; doi:10.1371/journal.pone.0319907)
Supplement: S3 File — (XLSX) [file pone.0319907.s003.xlsx]

## Sheet: Sheet1
Article Title	Authors	Source Title	Publication Year	Pubmed Id	DOI	Reason(s) For Exclusion/Inclusion
Spatial Heterogeneity in the Response of the Proximal Femur to Two Lower-Body Resistance Exercise Regimens	Lang, Thomas F.; Saeed, Isra H.; Streeper, Timothy; Carballido-Gamio, Julio; Harnish, Roy J.; Frassetto, Lynda A.; Lee, Stuart M. C.; Sibonga, Jean D.; Keyak, Joyce H.; Spiering, Barry A.; Grodsinsky, Carlos M.; Bloomberg, Jacob J.; Cavanagh, Peter R.	JOURNAL OF BONE AND MINERAL RESEARCH	2014	24293094	10.1002/jbmr.2155	1=eventually included
Subcutaneous fat area at the upper thigh level is a useful prognostic marker in the elderly with femur fracture	Kim, Youn-Jung; Seo, Dong-Woo; Ko, Yousun; Hong, Seok-In; Kim, Kyung Won; Kim, Won Young	JOURNAL OF CACHEXIA SARCOPENIA AND MUSCLE	2021	34708563	10.1002/jcsm.12845	1=eventually included
Effects of sclerotic changes on stress concentration in early-stage osteonecrosis: A patient-specific, 3D finite element analysis: FINITE ELEMENT ANALYSIS IN OSTEONECROSIS	Utsunomiya T, Motomura G, Ikemura S, Kubo Y, Sonoda K, Hatanaka H, Baba S, Kawano K, Yamamoto T, Nakashima Y	Journal of Orthopaedic Research	2018	29377023	10.1002/jor.23834	1=eventually included
Is bone mineral density lower in the necrotic lesion in pre-collapse osteonecrosis of the femoral head?	Baba, Shoji; Motomura, Goro; Ikemura, Satoshi; Yamaguchi, Ryosuke; Utsunomiya, Takeshi; Hatanaka, Hiroyuki; Kawano, Koichiro; Xu, Mingjian; Nakashima, Yasuharu	JOURNAL OF ORTHOPAEDIC RESEARCH	2020	32232982	10.1002/jor.24674	1=eventually included
Positive correlation between the proximal femur Hounsfield units from routine CT and DXA results	Ye, Kaifeng; Xing, Yong; Zou, Da; Zhou, Fang; Zhang, Zhishan; Du, Guohong; Tian, Yun	JOURNAL OF ORTHOPAEDIC RESEARCH	2023	37211875	10.1002/jor.25630	1=eventually included
The use of bisphosphonates after joint arthroplasty is associated with lower implant revision rate	Ro DH, Jin H, Park J-Y, Lee MC, Won S, Han H-S	Knee Surgery, Sports Traumatology, Arthroscopy	2019	30911678	10.1007/s00167-019-05347-5	1=eventually included
Bisphosphonates for periprosthetic bone loss after joint arthroplasty: a meta-analysis of 14 randomized controlled trials	Lin T, Yan S-G, Cai X-Z, Ying Z-M	Osteoporosis International	2012	22350834	10.1007/s00198-011-1823-5	1=eventually included
Reliability and validity of lower extremity computed tomography as a screening tool for osteoporosis	Lee SY, Kwon S-S, Kim HS, Yoo JH, Kim J, Kim JY, Min BC, Moon SJ, Sung KH	Osteoporosis International	2015	25527352	10.1007/s00198-014-3048-5	1=eventually included
Use of internal references for assessing CT density measurements of the pelvis as replacement for use of an external phantom	Boomsma, Martijn F.; Slouwerhof, Inge; van Dalen, Jorn A.; Edens, Mireille A.; Mueller, Dirk; Milles, Julien; Maas, Mario	SKELETAL RADIOLOGY	2015	26173417	10.1007/s00256-015-2206-5	1=eventually included
Effect of sarcopenia on clinical and surgical outcome in elderly patients with proximal femur fractures	Chang, Ching-Di; Wu, Jim S.; Mhuircheartaigh, Jennifer Ni; Hochman, Marry G.; Rodriguez, Edward K.; Appleton, Paul T.; Mcmahon, Colm J.	SKELETAL RADIOLOGY	2018	29247259	10.1007/s00256-017-2848-6	1=eventually included
Correlation between Hounsfield unit derived from head, thorax, abdomen, spine and pelvis CT and t-scores from DXA	Amin, Mohamad Farhan Mohamad; Zakaria, Wan Mezlina Wan; Yahya, Noorazrul	SKELETAL RADIOLOGY	2021	34021364	10.1007/s00256-021-03801-z	1=eventually included
The effect of the anterior boundary of necrotic lesion on the occurrence of collapse in osteonecrosis of the femoral head	Kubo Y, Motomura G, Ikemura S, Sonoda K, Hatanaka H, Utsunomiya T, Baba S, Nakashima Y	International Orthopaedics (SICOT)	2018	29651678	10.1007/s00264-018-3915-7	1=eventually included
Imbalanced bone turnover markers and low bone mineral density in patients with osteonecrosis of the femoral head	Tian L, Baek S-H, Jang J, Kim S-Y	International Orthopaedics	2018	29766123	10.1007/s00264-018-3934-5	1=eventually included
Assessment of osteoporosis using pelvic diagnostic computed tomography	Kim, Yee-Suk; Lee, Seunghun; Sung, Yoon-Kyoung; Lee, Bong-Gun	JOURNAL OF BONE AND MINERAL METABOLISM	2016	26056023	10.1007/s00774-015-0684-0	1=eventually included
Morphometric analysis of X-ray and CT images for evaluating osteoporosis	Shankar, N.; Babu, S. Sathish; Viswanathan, C.	CLUSTER COMPUTING-THE JOURNAL OF NETWORKS SOFTWARE TOOLS AND APPLICATIONS	2019		10.1007/s10586-018-2502-7	1=eventually included
Artificial intelligence-based volumetric analysis of muscle atrophy and fatty degeneration in patients with hip osteoarthritis and its correlation with health-related quality of life	Iwasa, Makoto; Takao, Masaki; Soufi, Mazen; Uemura, Keisuke; Otake, Yoshito; Hamada, Hidetoshi; Sato, Yoshinobu; Sugano, Nobuhiko; Okada, Seiji	INTERNATIONAL JOURNAL OF COMPUTER ASSISTED RADIOLOGY AND SURGERY	2023	36571719	10.1007/s11548-022-02797-8	1=eventually included
Lower preoperative Hounsfield unit values are associated with intra-operative fractures in cementless bipolar hemiarthroplasty	Kim, Seung-Ju; Park, Hyun-Soo; Lee, Dong-Woo; Kim, Jong Hun	ARCHIVES OF OSTEOPOROSIS	2017	29218502	10.1007/s11657-017-0406-4	1=eventually included
Do patients that fracture with normal DXA-measured BMD have normal bone?	Bandaru, Sindhura; Hare, Kristyn; Krueger, Diane; Binkley, Neil	ARCHIVES OF OSTEOPOROSIS	2020	32394003	10.1007/s11657-020-00745-0	1=eventually included
Association of Bisphosphonate Use and Risk of Revision After THA: Outcomes From a US Total Joint Replacement Registry	Khatod M, Inacio MCS, Dell RM, Bini SA, Paxton EW, Namba RS	Clinical Orthopaedics & Related Research	2015	26041234	10.1007/s11999-015-4345-7	1=eventually included
Prevalence of Osteoporosis in Osteoarthritic Patients Undergoing Total Hip or Total Knee Arthroplasty	Labuda A, Papaioannou A, Pritchard J, Kennedy C, DeBeer J, Adachi JD	Archives of Physical Medicine and Rehabilitation	2008	19062234	10.1016/j.apmr.2008.06.022	1=eventually included
Relationship Between Acetabular Hounsfield Unit Values and Periprosthetic Fractures in Cementless Total Hip Arthroplasty: A Matched Case-Control Study	Nishi M, Okano I, Yoshikawa Y, Tochio H, Usui Y, Inagaki K	Arthroplasty Today	2022	35456789	10.1016/j.artd.2022.02.005	1=eventually included
Extension of the Antero-Posterior Necrotic Regions Associated With Collapse Cessation in Osteonecrosis of the Femoral Head	Osawa Y, Seki T, Takegami Y, Okamoto M, Iida H, Imagama S	Journal of Arthroplasty	2023	37123458	10.1016/j.arth.2023.07.008	1=eventually included
The incidence of osteopenia and osteoporosis in women with hip osteoarthritis scheduled for cementless total joint replacement	Mäkinen TJ, Alm JJ, Laine H, Svedström E, Aro HT	Bone	2007	17321578	10.1016/j.bone.2006.12.012	1=eventually included
The role of sclerotic changes in the starting mechanisms of collapse: A histomorphometric and FEM study on the femoral head of osteonecrosis	Karasuyama K, Yamamoto T, Motomura G, Sonoda K, Kubo Y, Iwamoto Y	Bone	2015	25936578	10.1016/j.bone.2015.04.025	1=eventually included
Three dimensional bone mineral density changes in the femur over 1 year in primary total hip arthroplasty patients	Gislason, Magnus Kjartan; Lupidio, Francesca; Jonsson, Halldor, Jr.; Cristofolini, Luca; Esposito, Luca; Bifulco, Paolo; Fraldi, Massimiliano; Gargiulo, Paolo	CLINICAL BIOMECHANICS	2020	32590143	10.1016/j.clinbiomech.2020.105092	1=eventually included
CT-based quantification of bone stock in large head metal-on-metal unilateral total hip replacements	Boomsma, Martijn F.; Slouwerhof, Inge; van Lingen, Christiaan; Pakvis, Dean F. M.; van Dalen, Jorn A.; Edens, Mireille A.; Ettema, Harmen B.; Verheyen, Cees C. P. M.; Maas, Mario	EUROPEAN JOURNAL OF RADIOLOGY	2016	26971420	10.1016/j.ejrad.2016.01.019	1=eventually included
Functional improvements to 6 months of physical activity are not related to changes in size or density of multiple lower-extremity muscles in mobility-limited older individuals	Skoglund, Elisabeth; Lundberg, Tommy R.; Rullman, Eric; Fielding, Roger A.; Kirn, Dylan R.; Englund, Davis A.; von Berens, Asa; Koochek, Afsaneh; Cederholm, Tommy; Berg, Hans E.; Gustafsson, Thomas	EXPERIMENTAL GERONTOLOGY	2022	34813901	10.1016/j.exger.2021.111631	1=eventually included
Validation data for periprosthetic bone remodelling theories	Lengsfeld, M; Gunther, D; Pressel, T; Leppek, R; Schmitt, J; Griss, P	JOURNAL OF BIOMECHANICS	2002	12445608	10.1016/S0021-9290(02)00187-2	1=eventually included
Reduced muscle radiological density, cross-sectional area, and strength of major hip and knee muscles in 22 patients with hip osteoarthritis	Rasch, Anton; Bystrom, Anders H.; Dalen, Nils; Berg, Hans E.	ACTA ORTHOPAEDICA	2007	17966005	10.1080/17453670710014158	1=eventually included
Asymmetry in CT Scan Measures of Thigh Muscle 2 Months After Hip Fracture: The Baltimore Hip Studies	Miller, Ram R.; Eastlack, Marty; Hicks, Gregory E.; Alley, Dawn E.; Shardell, Michelle D.; Orwig, Denise L.; Goodpaster, Bret H.; Chomentowski, Peter J.; Hawkes, William G.; Hochberg, Marc C.; Ferrucci, Luigi; Magaziner, Jay	JOURNALS OF GERONTOLOGY SERIES A-BIOLOGICAL SCIENCES AND MEDICAL SCIENCES	2015	25969469	10.1093/gerona/glv053	1=eventually included
Opportunistic CT Screening for Osteoporosis in Patients With Pelvic and Acetabular Trauma: Technique and Potential Clinical Impact	Donohue, David; Decker, Summer; Ford, Jonathan; Foley, Robert; Dunbar, Kirstin; Kumm, Todd; Achors, Kyle; Mir, Hassan	JOURNAL OF ORTHOPAEDIC TRAUMA	2018	30028793	10.1097/BOT.0000000000001231	1=eventually included
Proximal Femur Hounsfield Units on CT Colonoscopy Correlate With Dual-energy X-ray Absorptiometry	Christensen, Daniel L.; Nappo, Kyle E.; Wolfe, Jared A.; Wade, Sean M.; Brooks, Daniel I.; Potter, Benjamin K.; Forsberg, Jonathan A.; Tintle, Scott M.	CLINICAL ORTHOPAEDICS AND RELATED RESEARCH	2019	30811362	10.1097/CORR.0000000000000480	1=eventually included
Quantitative CT Detects Undiagnosed Low Bone Mineral Density in Oncologic Patients Imaged With 18F-FDG PET/CT	Kay FU, Ho V, Dosunmu EB, Chhabra A, Brown K, Duan X, Öz OK	Clinical Nuclear Medicine	2021	33544568	10.1097/RLU.0000000000003456	1=eventually included
Thigh muscle attenuation measured by computed tomography was associated with the risk of low bone density in community-dwelling elderly population	Kim, Jung Hee; Choi, Sung Hee; Lim, Soo; Lim, Jae Young; Kim, Ki Woong; Park, Kyong Soo; Shin, Chan Soo; Jang, Hak Chul	CLINICAL ENDOCRINOLOGY	2013	22901286	10.1111/cen.12016	1=eventually included
Relationship between the CT Value and Cortical Bone Thickness at Implant Recipient Sites and Primary Implant Stability with Comparison of Different Implant Types	Howashi M, Tsukiyama Y, Ayukawa Y, Isoda-Akizuki K, Kihara M, Imai Y, Sogo M, Koyano K	Clinical Implant Dentistry and Related Research	2016	26375790	10.1111/cid.12284	1=eventually included
Threshold-automated CT measurements of muscle size and radiological attenuation in multiple lower-extremity muscles of older individuals	Berg, Hans E.; Truong, Daniel; Skoglund, Elisabeth; Gustafsson, Thomas; Lundberg, Tommy R.	CLINICAL PHYSIOLOGY AND FUNCTIONAL IMAGING	2020	31913561	10.1111/cpf.12618	1=eventually included
Prediction of Collapse Using Patient‐Specific Finite Element Analysis of Osteonecrosis of the Femoral Head	Li T, Huang Z, Li Y, Xue Z, Sun J, Gao H, He H, Chen W	Orthopedic Surgery	2019	31051234	10.1111/os.12607	1=eventually included
Subchondral avascular necrosis: a common cause of arthritis	Bullough PG, DiCarlo EF	Annals of the Rheumatic Diseases	1990	2372345	10.1136/ard.49.7.412	1=eventually included
The Importance of Bone Mineral Density in Hip Arthroplasty: Results of a Survey Asking Orthopaedic Surgeons about Their Opinions and Attitudes Concerning Osteoporosis and Hip Arthroplasty	Maier GS, Kolbow K, Lazovic D, Maus U	Advances in Orthopedics	2016	27843723	10.1155/2016/3784657	1=eventually included
Weak psoas and spine extensors potentially predispose to hip fracture	Kim, Keong-Hwan; Lee, Jun Hee; Lim, Eic Ju	HIP INTERNATIONAL	2021	31997667	10.1177/1120700020904337	1=eventually included
Effect of psoas and gluteus medius muscles attenuation on hip fracture type	Yerli, Mustafa; Yuce, Ali; Ayaz, Mustafa B.; Bayraktar, Tahsin O.; Erkurt, Nazim; Dedeoglu, Suleyman S.; Imren, Yunus; Gurbuz, Hakan	HIP INTERNATIONAL	2022	35658691	10.1177/11207000221101169	1=eventually included
Use of routine thoracic and abdominal computed tomography scans for assessing bone mineral density and detecting osteoporosis	Marinova, Milka; Edon, Bob; Wolter, Karsten; Katsimbari, Barbara; Schild, Hans H.; Strunk, Holger M.	CURRENT MEDICAL RESEARCH AND OPINION	2015	26308674	10.1185/03007995.2015.1074892	1=eventually included
Multi-parametric muscle and fat correlation of computed tomography parameters to outcomes in a total hip arthroplasty population	Heffler, Michael A.; Barlow, Ryan; Xi, Yin; Hayashi, Daichi; Box, Hayden; Huo, Michael; Chhabra, Avneesh	BMC MUSCULOSKELETAL DISORDERS	2018	29310649	10.1186/s12891-017-1926-1	1=eventually included
Evaluation of muscle volume and degeneration after total hip arthroplasty: a comparison of the posterolateral approach and the anterolateral supine approach	Ukai, Taku; Ebihara, Goro; Omura, Haruka; Watanabe, Masahiko	JOURNAL OF ORTHOPAEDIC SURGERY AND RESEARCH	2021	33602277	10.1186/s13018-021-02291-y	1=eventually included
Persisting muscle atrophy two years after replacement of the hip	Rasch, A.; Bystrom, A. H.; Dalen, N.; Martinez-Carranza, N.; Berg, H. E.	JOURNAL OF BONE AND JOINT SURGERY-BRITISH VOLUME	2009	19407289	10.1302/0301-620X.91B5.21477	1=eventually included
Morphological analysis of collapsed regions in osteonecrosis of the femoral head	Motomura G, Yamamoto T, Yamaguchi R, Ikemura S, Nakashima Y, Mawatari T, Iwamoto Y	The Journal of Bone and Joint Surgery British Volume	2011	21325234	10.1302/0301-620X.93B2.13294	1=eventually included
Computed Tomographic Measurements of Thigh Muscle Cross-Sectional Area and Attenuation Coefficient Predict Hip Fracture: The Health, Aging, and Body Composition Study	Lang, Thomas; Cauley, Jane A.; Tylavsky, Frances; Bauer, Douglas; Cummings, Steven; Harris, Tamara B.	JOURNAL OF BONE AND MINERAL RESEARCH	2010	20422623	10.1359/jbmr.090807	1=eventually included
Bone microstructure and regional distribution of osteoblast and osteoclast activity in the osteonecrotic femoral head	Wang C, Wang X, Xu X, Yuan X, Gou W, Wang A, Guo Q, Peng J, Lu S	PLoS ONE	2014	24828061	10.1371/journal.pone.0096361	1=eventually included
Bisphosphonate Use and Risk of Implant Revision after Total Hip/Knee Arthroplasty: A Meta-Analysis of Observational Studies	Teng S, Yi C, Krettek C, Jagodzinski M	PLoS ONE	2015	26375789	10.1371/journal.pone.0139927	1=eventually included
Comparison of diagnostic accuracy of 2D and 3D measurements to determine opportunistic screening of osteoporosis using the proximal femur on abdomen-pelvic CT	Park, Sun-Young; Ha, Hong Il; Lee, Sang Min; Lee, In Jae; Lim, Hyun Kyung	PLOS ONE	2022	34982780	10.1371/journal.pone.0262025	1=eventually included
Estimation of Bone Mineral Density in the Femoral Neck and Lumbar Spine using Texture Analysis of Chest and Pelvis Computed Tomography Hounsfield Unit	Min Y-K, Lee D-H, Yoo J-H, Park M-J, Huh J-W, Kim M	Current Medical Imaging	2023	37123457	10.2174/1573405619666230208112644	1=eventually included
Skeletal muscle tissue composition ratio in patients with hip fracture: Comparison of fractured side and non-fractured side	Takahiro, Fujimoto; Shigeharu, Tanaka	JOURNAL OF BACK AND MUSCULOSKELETAL REHABILITATION	2023	36530078	10.3233/BMR-220083	1=eventually included
Optimizing the Femoral Offset for Restoring Physiological Hip Muscle Function in Patients With Total Hip Arthroplasty	Hu, Xiangjun; Zheng, Nan; Chen, Yunsu; Dai, Kerong; Dimitriou, Dimitris; Li, Huiwu; Tsai, Tsung-Yuan	FRONTIERS IN BIOENGINEERING AND BIOTECHNOLOGY	2021	33869155	10.3389/fbioe.2021.645019	1=eventually included
Associations of Muscle Size and Density With Proximal Femur Bone in a Community Dwelling Older Population	Yin, Lu; Xu, Zhengyang; Wang, Ling; Li, Wei; Zhao, Yue; Su, Yongbin; Sun, Wei; Liu, Yandong; Yang, Minghui; Yu, Aihong; Blake, Glen Mervyn; Wu, Xinbao; Veldhuis-Vlug, Annegreet G.; Cheng, Xiaoguang; Hind, Karen; Engelke, Klaus	FRONTIERS IN ENDOCRINOLOGY	2020	32849289	10.3389/fendo.2020.00503	1=eventually included
Prediction of osteoporosis from proximal femoral cortical bone thickness and Hounsfield unit value with clinical significance	Xu, Gaoxiang; Wang, Daofeng; Zhang, Hao; Xu, Cheng; Li, Hua; Zhang, Wupeng; Li, Jiantao; Zhang, Licheng; Tang, Peifu	FRONTIERS IN SURGERY	2023	36684322	10.3389/fsurg.2022.1047603	1=eventually included
Evaluation of femoral head bone quality by Hounsfield units: A predictor of implant failure for intertrochanteric fractures after intramedullary nail fixation	Fan, Jixing; Lv, Yang; Xu, Xiangyu; Zhou, Fang; Zhang, Zhishan; Tian, Yun; Ji, Hongquan; Guo, Yan; Yang, Zhongwei; Hou, Guojin	FRONTIERS IN SURGERY	2023	36684160	10.3389/fsurg.2022.816742	1=eventually included
Current Research on Subchondral Insufficiency Fracture of the Femoral Head	Chen M, Wang X, Takahashi E, Kaneuji A, Zhou Y, Kawahara N	Clinical Orthopaedic Surgery	2022	35123456	10.4055/cios.2022.00147	1=eventually included
Comparative Study of Different Entry Spots on Postoperative Gluteus Medius Muscle Cross-Sectional Area in Patients With Intertrochanteric Fractures Nailing	Noda M, Takahara S, Inui A, Oe K, Osawa S, Matsushita T	Cureus	2023	37123459	10.7759/cureus.36103	1=eventually included
The effect of repeated freeze-thaw cycles on human muscle tissue visualized by postmortem computed tomography (PMCT)	Klop, Anthony C.; Vester, Marloes E. M.; Colman, Kerri L.; Ruijter, Jan M.; Van Rijn, Rick R.; Oostra, Roelof-Jan	CLINICAL ANATOMY	2017	28514529	10.1002/ca.22917	Duplicate Records
Characteristics of regional bone quality in cervical vertebrae considering BMD: Determining a safe trajectory for cervical pedicle screw fixation	Kim, Moon-Kyu; Cho, Ho-Jung; Kwak, Dai-Soon; You, Seung-Hoon	JOURNAL OF ORTHOPAEDIC RESEARCH	2018	28621468	10.1002/jor.23633	Duplicate Records
Effect of different CT scanners and settings on femoral failure loads calculated by finite element models	Eggermont, Florieke; Derikx, Loes C.; Free, Jeffrey; van Leeuwen, Ruud; van der Linden, Yvette M.; Verdonschot, Nico; Tanck, Esther	JOURNAL OF ORTHOPAEDIC RESEARCH	2018	29508905	10.1002/jor.23890	Duplicate Records
Is bone mineral density lower in the necrotic lesion in pre-collapse osteonecrosis of the femoral head?	Baba, Shoji; Motomura, Goro; Ikemura, Satoshi; Yamaguchi, Ryosuke; Utsunomiya, Takeshi; Hatanaka, Hiroyuki; Kawano, Koichiro; Xu, Mingjian; Nakashima, Yasuharu	JOURNAL OF ORTHOPAEDIC RESEARCH	2020	32232982	10.1002/jor.24674	Duplicate Records
A semiautomated method to quantitatively assess osteolytic lesion volume and bone mineral density within acetabular regions of interest from CT	Grace, Thomas M.; O'Rourke, Dermot; Robertson, Thomas; Perilli, Egon; Callary, Stuart; Taylor, Mark; Atkins, Gerald J.; Solomon, Lucian B.; Thewlis, Dominic	JOURNAL OF ORTHOPAEDIC RESEARCH	2022	33871103	10.1002/jor.25051	Duplicate Records
Age- and sex-specific normative values of bone mineral density in the adult glenoid	Eghbali, Pezhman; Becce, Fabio; Goetti, Patrick; Vauclair, Frederic; Farron, Alain; Buchler, Philippe; Pioletti, Dominique; Terrier, Alexandre	JOURNAL OF ORTHOPAEDIC RESEARCH	2023	35578979	10.1002/jor.25379	Duplicate Records
Impact of computed tomography metal artifact reduction protocol on periprosthetic tissue characterization after total hip arthroplasty: A cadaveric study	Dwyer, Andrew; Korlaet, Mishelle; Callary, Stuart A.; Robertson, Thomas; Smitham, Peter; Solomon, Lucian B.	JOURNAL OF ORTHOPAEDIC RESEARCH	2023	35652835	10.1002/jor.25391	Duplicate Records
Positive correlation between the proximal femur Hounsfield units from routine CT and DXA results	Ye, Kaifeng; Xing, Yong; Zou, Da; Zhou, Fang; Zhang, Zhishan; Du, Guohong; Tian, Yun	JOURNAL OF ORTHOPAEDIC RESEARCH	2023	37211875	10.1002/jor.25630	Duplicate Records
Nonlinearly scaled prior image-controlled frequency split for high-frequency metal artifact reduction in computed tomography	Anhaus, Julian A.; Killermann, Philipp; Sedlmair, Martin; Winter, Jonas; Mahnken, Andreas H.; Hofmann, Christian	MEDICAL PHYSICS	2022	35866263	10.1002/mp.15879	Duplicate Records
Risk of avascular necrosis of the femoral head in children with sickle cell disease on hydroxyurea: MRI evaluation	Adekile, Adekunle D.; Gupta, Renu; Al-Khayat, Abdullah; Mohammed, Ahmed; Atyani, Said; Thomas, Diana	PEDIATRIC BLOOD & CANCER	2019	30345708	10.1002/pbc.27503	Duplicate Records
Risk of avascular necrosis of the femoral head in children with sickle cell disease on hydroxyurea: MRI evaluation	Adekile, Adekunle D.; Gupta, Renu; Al-Khayat, Abdullah; Mohammed, Ahmed; Atyani, Said; Thomas, Diana	PEDIATRIC BLOOD & CANCER	2019	30345708	10.1002/pbc.27503	Duplicate Records
Ten-year fracture risk predicted by proximal femur Hounsfield units	Christensen, D. L.; Nappo, K. E.; Wolfe, J. A.; Tropf, J. G.; Berge, M. J.; Wheatley, B. M.; Saxena, S.; Yow, B. G.; Tintle, S. M.	OSTEOPOROSIS INTERNATIONAL	2020	32594205	10.1007/s00198-020-05477-y	Duplicate Records
Using opportunistic screening with abdominal CT to identify osteoporosis and osteopenia in patients with diabetes	Jain, R. K.; Lee, E.; Mathai, C.; Dako, F.; Goginens, P.; Weiner, M. G.; Vokes, T.	OSTEOPOROSIS INTERNATIONAL	2020	32623489	10.1007/s00198-020-05521-x	Duplicate Records
Effect of degeneration on bone mineral density, trabecular bone score and CT Hounsfield unit measurements in a spine surgery patient population	Hayden, A. C.; Binkley, N.; Krueger, D.; Bernatz, J. T.; Kadri, A.; Anderson, P. A.	OSTEOPOROSIS INTERNATIONAL	2022	35554615	10.1007/s00198-022-06407-w	Duplicate Records
Low bone mineral density is associated with fatty liver disease and respiratory illness in a pediatric mortality sample	Hill, Ethan C.; O'Donnell, Lexi	OSTEOPOROSIS INTERNATIONAL	2023	37083968	10.1007/s00198-023-06760-4	Duplicate Records
Giant fatty Schmorl's nodes: CT findings in four patients	Coulier, B	SKELETAL RADIOLOGY	2005	15490159	10.1007/s00256-004-0858-7	Duplicate Records
Giant fatty Schmorl's nodes: CT findings in four patients	Coulier, B	SKELETAL RADIOLOGY	2005	15490159	10.1007/s00256-004-0858-7	Duplicate Records
Use of internal references for assessing CT density measurements of the pelvis as replacement for use of an external phantom	Boomsma, Martijn F.; Slouwerhof, Inge; van Dalen, Jorn A.; Edens, Mireille A.; Mueller, Dirk; Milles, Julien; Maas, Mario	SKELETAL RADIOLOGY	2015	26173417	10.1007/s00256-015-2206-5	Duplicate Records
Low-dose CT imaging of a total hip arthroplasty phantom using model-based iterative reconstruction and orthopedic metal artifact reduction	Wellenberg, R. H. H.; Boomsma, M. F.; van Osch, J. A. C.; Vlassenbroek, A.; Milles, J.; Edens, M. A.; Streekstra, G. J.; Slump, C. H.; Maas, M.	SKELETAL RADIOLOGY	2017	28204857	10.1007/s00256-017-2580-2	Duplicate Records
Effects of intra-articular corticosteroid injections on lumbar trabecular density	Florance, Jonathon; Hemke, Robert; Chang, Connie Y.; Torriani, Martin; Bredella, Miriam A.	SKELETAL RADIOLOGY	2020	31834434	10.1007/s00256-019-03362-2	Duplicate Records
Correlation between Hounsfield unit derived from head, thorax, abdomen, spine and pelvis CT and t-scores from DXA	Amin, Mohamad Farhan Mohamad; Zakaria, Wan Mezlina Wan; Yahya, Noorazrul	SKELETAL RADIOLOGY	2021	34021364	10.1007/s00256-021-03801-z	Duplicate Records
Hounsfield unit measurement method and related factors that most appropriately reflect bone mineral density on cervical spine computed tomography	Han, Kyungmin; You, Soon Tae; Lee, Ho Jin; Kim, Il Sup; Hong, Jae Taek; Sung, Jae Hoon	SKELETAL RADIOLOGY	2022	35419706	10.1007/s00256-022-04050-4	Duplicate Records
Differences in time-to-fusion based on absence of peri-graft radiolucency and trabecular bone bridging criteria after transforaminal lumbar interbody fusion in patients with low and normal bone density	Choi, Tae Yang; Chang, Min-Yung; Lee, Seung Hyun; Park, Yung; Ha, Joong Won; Park, Jin Hyun	SKELETAL RADIOLOGY	2023	36305913	10.1007/s00256-022-04219-x	Duplicate Records
Combined application of virtual monoenergetic high keV images and the orthopedic metal artifact reduction algorithm (O-MAR): effect on image quality	Park, Junghoan; Kim, Se Hyung; Han, Joon Koo	ABDOMINAL RADIOLOGY	2019	30135970	10.1007/s00261-018-1748-0	Duplicate Records
Bone mineralization changes of the glenoid in shoulders with symptomatic rotator cuff tear	Harada, Yohei; Yokoya, Shin; Akiyama, Yuji; Mochizuki, Yu; Ochi, Mitsuo; Adachi, Nobuo	INTERNATIONAL ORTHOPAEDICS	2018	29876627	10.1007/s00264-018-4004-x	Duplicate Records
Bicipital tuberosity bone characteristics in surgical reattachment of the distal biceps: anatomical and radiological study	Lazaro-Amoros, Alexandre; Tomas-Batlle, Xavier; Ballesteros-Betancourt, Jose; Rios Guillermo, Jose; Gomez-Bonsfills, Xavier; Cardona-Morera de la Vall, Xavier; Llusa-Perez, Manuel	SURGICAL AND RADIOLOGIC ANATOMY	2017	27294837	10.1007/s00276-016-1711-0	Duplicate Records
Osteoporosis markers on low-dose lung cancer screening chest computed tomography scans predict all-cause mortality	Buckens, C. F.; van der Graaf, Y.; Verkooijen, H. M.; Mali, W. P.; Isgum, I.; Mol, C. P.; Verhaar, H. J.; Vliegenthart, R.; Oudkerk, M.; van Aalst, C. M.; de Koning, H. J.; de Jong, P. A.	EUROPEAN RADIOLOGY	2015	25323601	10.1007/s00330-014-3361-0	Duplicate Records
Opportunistic screening for osteoporosis on routine computed tomography? An external validation study	Buckens, Constantinus F.; Dijkhuis, Gawein; de Keizer, Bart; Verhaar, Harald J.; de Jong, Pim A.	EUROPEAN RADIOLOGY	2015	25591750	10.1007/s00330-014-3584-0	Duplicate Records
Comparison of the diagnostic performance of CT Hounsfield unit histogram analysis and dual-energy X-ray absorptiometry in predicting osteoporosis of the femur	Lim, Hyun Kyung; Ha, Hong Il; Park, Sun-Young; Lee, Kwanseop	EUROPEAN RADIOLOGY	2019	30255256	10.1007/s00330-018-5728-0	Duplicate Records
Color-coded virtual non-calcium dual-energy CT for the depiction of bone marrow edema in patients with acute knee trauma: a multireader diagnostic accuracy study	Booz, Christian; Noeske, Jochen; Lenga, Lukas; Martin, Simon S.; Yel, Ibrahim; Eichler, Katrin; Gruber-Rouh, Tatjana; Huizinga, Nicole; Albrecht, Moritz H.; Vogl, Thomas J.; Wichmann, Julian L.	EUROPEAN RADIOLOGY	2020	31350586	10.1007/s00330-019-06304-7	Duplicate Records
Association between opportunistic vertebral bone density measurements and new vertebral fractures after percutaneous vertebral cementoplasty: a case-control study	Seuvic, Francois-Matthieu; Gillet, Romain; Louis, Matthias; Germain, Edouard; Lombard, Charles; Blum, Alain; Gondim Teixeira, Pedro Augusto	EUROPEAN RADIOLOGY	2023	35776181	10.1007/s00330-022-08946-6	Duplicate Records
Opportunistic screening for osteoporosis and osteopenia from CT scans of the abdomen and pelvis using machine learning	Sebro, Ronnie; De la Garza-Ramos, Cynthia	EUROPEAN RADIOLOGY	2023	36166085	10.1007/s00330-022-09136-0	Duplicate Records
Inter- and intraobserver assessment of periacetabular osteodensitometry after cemented and uncemented total hip arthroplasty using computed tomography	Schmidt, R; Pitto, RP; Kress, A; Ehremann, C; Nowak, TE; Reulbach, U; Forst, R; Muller, L	ARCHIVES OF ORTHOPAEDIC AND TRAUMA SURGERY	2005	15843945	10.1007/s00402-005-0812-8	Duplicate Records
Age and gender-dependent bone density changes of the human skull disclosed by high-resolution flat-panel computed tomography	Schulte-Geers, Christina; Obert, Martin; Schilling, Rene L.; Harth, Sebastian; Traupe, Horst; Gizewski, Elke R.; Verhoff, Marcel A.	INTERNATIONAL JOURNAL OF LEGAL MEDICINE	2011	21234583	10.1007/s00414-010-0544-3	Duplicate Records
Morphometric parameters of muscle and bone in critically ill patients Post hoc analysis of the VITdAL-ICU trial	Malle, Oliver; Maurer, Dietmar; Wagner, Doris; Schnedl, Christian; Amrein, Steven; Pieber, Thomas; Fahrleitner-Pammer, Astrid; Dimai, Hans Peter; Amrein, Karin	WIENER KLINISCHE WOCHENSCHRIFT	2021	32945947	10.1007/s00508-020-01736-4	Duplicate Records
The use of CT Hounsfield unit values to identify the undiagnosed spinal osteoporosis in patients with lumbar degenerative diseases	Zou, Da; Li, Weishi; Deng, Chao; Du, Guohong; Xu, Nanfang	EUROPEAN SPINE JOURNAL	2019	30306332	10.1007/s00586-018-5776-9	Duplicate Records
Assessment of bone quality at the lumbar and sacral spine using CT scans: a retrospective feasibility study in 50 comparing CT and DXA data	Berger-Groch, J.; Thiesen, D. M.; Ntalos, D.; Hennes, F.; Hartel, M. J.	EUROPEAN SPINE JOURNAL	2020	31955257	10.1007/s00586-020-06292-z	Duplicate Records
Characteristics of vertebral CT Hounsfield units in elderly patients with acute vertebral fragility fractures	Zou, Da; Ye, Kaifeng; Tian, Yun; Li, Weishi; Zhou, Fang; Zhang, Zhishan; Lu, Zhengyang; Xu, Zhongning	EUROPEAN SPINE JOURNAL	2020	32157387	10.1007/s00586-020-06363-1	Duplicate Records
The efficacy and safety of short-course neoadjuvant denosumab for en bloc spondylectomy in spinal giant cell tumor of bone: a preliminary report	Tang, Qinglian; Lu, Jinchang; Zhu, Xiaojun; Song, Guohui; Wu, Hao; Xu, Huaiyuan; Wang, Anqi; Wang, Jin	EUROPEAN SPINE JOURNAL	2023	37318598	10.1007/s00586-023-07770-w	Duplicate Records
Assessment of bone health in patients with prostate cancer using cancer staging computed tomography	Sato, Mototaka; Kashii, Masafumi; Matsukawa, Atsuki; Mizuno, Ryoya; Akiyama, Mai; Kamatani, Takashi; Kamido, Satoshi; Ueda, Norichika; Nakayama, Jiro; Tei, Norihide; Yoshikawa, Hideki; Miyake, Osamu	JOURNAL OF BONE AND MINERAL METABOLISM	2022	35546371	10.1007/s00774-022-01328-4	Duplicate Records
Should radiologists care about kV? Phantom and clinical study of effects of kV on hemoperitoneumHU in the setting ofsplenic injuries.	Hickman, Dillon; Zhang, Jie; McQuerry, Kristen; Lee, James	Emergency radiology	2020	31773437	10.1007/s10140-019-01738-4	Duplicate Records
Dual energy CT can aid in the emergent differentiation of acute traumatic and pathologic fractures of the pelvis and long bones.	Issa, Ghada; Mulligan, Michael	Emergency radiology	2020	31982986	10.1007/s10140-020-01753-w	Duplicate Records
Micromechanics-based conversion of CT data into anisotropic elasticity tensors, applied to FE simulations of a mandible	Hellmich, Christian; Kober, Cornelia; Erdmann, Bodo	ANNALS OF BIOMEDICAL ENGINEERING	2008	17952601	10.1007/s10439-007-9393-8	Duplicate Records
Morphometric analysis of X-ray and CT images for evaluating osteoporosis	Shankar, N.; Babu, S. Sathish; Viswanathan, C.	CLUSTER COMPUTING-THE JOURNAL OF NETWORKS SOFTWARE TOOLS AND APPLICATIONS	2019		10.1007/s10586-018-2502-7	Duplicate Records
The kinetics of remodeling of a calcium sulfate/calcium phosphate bioceramic	Civinini, Roberto; Capone, Antonio; Carulli, Christian; Matassi, Fabrizio; Nistri, Lorenzo; Innocenti, Massimo	JOURNAL OF MATERIALS SCIENCE-MATERIALS IN MEDICINE	2017	28785889	10.1007/s10856-017-5940-5	Duplicate Records
The effect of rotational degree and routine activity on the risk of collapse in transtrochanteric rotational osteotomy for osteonecrosis of the femoral head-a finite element analysis	Xie, Pusheng; Deng, Yuping; Tan, Jinchuan; Wang, Mian; Yang, Yang; Ouyang, Hanbin; Huang, Wenhua	MEDICAL & BIOLOGICAL ENGINEERING & COMPUTING	2020	32016806	10.1007/s11517-020-02137-5	Duplicate Records
Diagnostic accuracy of dual-energy CT and virtual non-calcium techniques to evaluate bone marrow edema in vertebral compression fractures	Foti, Giovanni; Beltramello, Alberto; Catania, Matteo; Rigotti, Stefano; Serra, Gerardo; Carbognin, Giovanni	RADIOLOGIA MEDICA	2019	30712165	10.1007/s11547-019-00998-x	Duplicate Records
Artificial intelligence-based volumetric analysis of muscle atrophy and fatty degeneration in patients with hip osteoarthritis and its correlation with health-related quality of life	Iwasa, Makoto; Takao, Masaki; Soufi, Mazen; Uemura, Keisuke; Otake, Yoshito; Hamada, Hidetoshi; Sato, Yoshinobu; Sugano, Nobuhiko; Okada, Seiji	INTERNATIONAL JOURNAL OF COMPUTER ASSISTED RADIOLOGY AND SURGERY	2023	36571719	10.1007/s11548-022-02797-8	Duplicate Records
Single-energy metal artifact reduction for helical computed tomography of the pelvis in patients with metal hip prostheses	Yasaka, Koichiro; Maeda, Eriko; Hanaoka, Shouhei; Katsura, Masaki; Sato, Jiro; Ohtomo, Kuni	JAPANESE JOURNAL OF RADIOLOGY	2016	27400700	10.1007/s11604-016-0566-y	Duplicate Records
Utility of second-generation single-energy metal artifact reduction in helical lung computed tomography for patients with pulmonary arteriovenous malformation after coil embolization	Asano, Yudai; Tada, Akihiro; Shinya, Takayoshi; Masaoka, Yoshihisa; Iguchi, Toshihiro; Sato, Shuhei; Kanazawa, Susumu	JAPANESE JOURNAL OF RADIOLOGY	2018	29429141	10.1007/s11604-018-0723-6	Duplicate Records
Lower preoperative Hounsfield unit values are associated with intra-operative fractures in cementless bipolar hemiarthroplasty	Kim, Seung-Ju; Park, Hyun-Soo; Lee, Dong-Woo; Kim, Jong Hun	ARCHIVES OF OSTEOPOROSIS	2017	29218502	10.1007/s11657-017-0406-4	Duplicate Records
Opportunistic screening for osteoporosis in abdominal computed tomography for Chinese population	Li, Yan-Lin; Wong, Kin-Hoi; Law, Martin Wai-Ming; Fang, Benjamin Xin-Hao; Lau, Vince Wing-Hang; Vardhanabuti, Vince Varut; Lee, Victor Kam-Ho; Cheng, Andrew Kai-Chun; Ho, Wai-Yin; Lam, Wendy Wai-Man	ARCHIVES OF OSTEOPOROSIS	2018	29987388	10.1007/s11657-018-0492-y	Duplicate Records
Risk factors for loss of bone mineral density after curative esophagectomy	Elliott, Jessie A.; Casey, Sean; Murphy, Conor F.; Docherty, Neil G.; Ravi, Narayanasamy; Beddy, Peter; Reynolds, John V.; le Roux, Carel W.	ARCHIVES OF OSTEOPOROSIS	2019	30627886	10.1007/s11657-018-0556-z	Duplicate Records
Do patients that fracture with normal DXA-measured BMD have normal bone?	Bandaru, Sindhura; Hare, Kristyn; Krueger, Diane; Binkley, Neil	ARCHIVES OF OSTEOPOROSIS	2020	32394003	10.1007/s11657-020-00745-0	Duplicate Records
Osteoporosis screening using computed tomography for men with prostate cancer: results of a prospective study	McDonald, Andrew M.; Yang, Eddy S.; Saag, Kenneth G.; Levitan, Emily B.; Wright, Nicole C.; Fiveash, John B.; Rais-Bahrami, Soroush; Bhatia, Smita	ARCHIVES OF OSTEOPOROSIS	2020	32112196	10.1007/s11657-020-0711-1	Duplicate Records
A pilot study comparing daily teriparatide with monthly cycles of teriparatide and raloxifene	Goel, Heenam; Libber, Jessie; Borchardt, Gretta; Krueger, Diane; Binkley, Neil	ARCHIVES OF OSTEOPOROSIS	2021	33856570	10.1007/s11657-021-00933-6	Duplicate Records
What Is the Effect of High-dose Radiation on Bone in Patients With Sacral Chordoma? A CT Study	Palthe, Olivier van Wulfften; Jee, Kyung-Wook; Bramer, Jos A. M.; Hornicek, Francis J.; Chen, Yen-Lin E.; Schwab, Joseph H.	CLINICAL ORTHOPAEDICS AND RELATED RESEARCH	2018	29529635	10.1007/s11999.0000000000000063	Duplicate Records
Evaluation of dual energy CT and iterative metal artefact reduction (iMAR) for artefact reduction in radiation therapy	Lim, P.; Barber, J.; Sykes, J.	AUSTRALASIAN PHYSICAL & ENGINEERING SCIENCES IN MEDICINE	2019	31602593	10.1007/s13246-019-00801-1	Duplicate Records
Computed tomography-based paravertebral muscle density predicts subsequent vertebral fracture risks independently of bone mineral density in postmenopausal women following percutaneous vertebral augmentation	Zhang, Shu-Bao; Chen, Hao; Xu, Hao-Wei; Yi, Yu-Yang; Fang, Xin-Yue; Wang, Shan-Jin	AGING CLINICAL AND EXPERIMENTAL RESEARCH	2022	36001272	10.1007/s40520-022-02218-5	Duplicate Records
The predictive value of quantitative computed tomography for vertebral body compressive strength and ash density.	Mosekilde, L; Bentzen, S M; Ortoft, G; Jorgensen, J	Bone	1989	2624829	10.1016/8756-3282(89)90080-X	Duplicate Records
Osteoporosis Screening Using Areal Bone Mineral Density Estimation from Diagnostic CT Images	Tay, Wei-Liang; Chui, Chee-Kong; Ong, Sim-Heng; Ng, Alvin Choong-Meng	ACADEMIC RADIOLOGY	2012	22958722	10.1016/j.acra.2012.05.017	Duplicate Records
Spinal Bone Bruise: Can Computed Tomography (CT) Enable Accurate Diagnosis?	Na, Domin; Hong, Suk-Joo; Yoon, Min A.; Ahn, Kyung-Sik; Kang, Chang Ho; Kim, Baek Hyun; Jang, Yeonggul	ACADEMIC RADIOLOGY	2016	27432268	10.1016/j.acra.2016.06.006	Duplicate Records
Support vector machines are superior to principal components analysis for selecting the optimal bones' CT attenuations for opportunistic screening for osteoporosis using CT scans of the foot or ankle.	Sebro, Ronnie; De la Garza-Ramos, Cynthia	Osteoporosis and sarcopenia	2022	36268496	10.1016/j.afos.2022.09.002	Duplicate Records
Greater Adipose Tissue Distribution and Diminished Spinal Musculoskeletal Density in Adults With Cerebral Palsy	Peterson, Mark D.; Zhang, Peng; Haapala, Heidi J.; Wang, Stewart C.; Hurvitz, Edward A.	ARCHIVES OF PHYSICAL MEDICINE AND REHABILITATION	2015	26140740	10.1016/j.apmr.2015.06.007	Duplicate Records
Relationship Between Acetabular Hounsfield Unit Values and Periprosthetic Fractures in Cementless Total Hip Arthroplasty: A Matched Case-Control Study.	Nishi, Masanori; Okano, Ichiro; Yoshikawa, Yasushi; Tochio, Hidenori; Usui, Yuki; Inagaki, Katsunori	Arthroplasty today	2022	35510068	10.1016/j.artd.2021.11.016	Duplicate Records
A Computed Tomography Scan Assessment of Synthetic Multiphase Polymer Scaffolds Used for Osteochondral Defect Repair	Barber, F. Alan; Dockery, William D.	ARTHROSCOPY-THE JOURNAL OF ARTHROSCOPIC AND RELATED SURGERY	2011	20952149	10.1016/j.arthro.2010.06.023	Duplicate Records
Long-Term Degradation of a Poly-Lactide Co-Glycolide/beta-Tricalcium Phosphate Biocomposite Interference Screw	Barber, F. Alan; Dockery, W. D.; Hrnack, Scott A.	ARTHROSCOPY-THE JOURNAL OF ARTHROSCOPIC AND RELATED SURGERY	2011	21429700	10.1016/j.arthro.2010.11.056	Duplicate Records
Severity of Brazilian sickle cell disease patients: Severity scores and feasibility of the Bayesian network model use	Belini Junior, Edis; Humberto Silva, Danilo Grunig; Torres, Lidiane de Souza; Okumura, Jessika Viviani; de Castro Lobo, Clarisse Lopes; Bonini-Domingos, Claudia Regina	BLOOD CELLS MOLECULES AND DISEASES	2015	25842370	10.1016/j.bcmd.2015.01.011	Duplicate Records
Previous exposure to simulated microgravity does not exacerbate bone loss during subsequent exposure in the proximal tibia of adult rats	Shirazi-Fard, Yasaman; Anthony, Rachel A.; Kwaczala, Andrea T.; Judex, Stefan; Bloomfield, Susan A.; Hogan, Harry A.	BONE	2013	23871849	10.1016/j.bone.2013.07.004	Duplicate Records
Evaluation of patient tissue selection methods for deriving equivalent density calibration for femoral bone quantitative CT analyses	Winsor, C.; Li, X.; Qasim, M.; Henak, C. R.; Pickhardt, P. J.; Ploeg, H.; Viceconti, M.	BONE	2021	33212317	10.1016/j.bone.2020.115759	Duplicate Records
Biomechanical CT-computed bone strength predicts the risk of subsequent vertebral fracture	Song, Fei; Wei, Yi; Feng, Wentian; Fu, Ruisen; Li, Zuchang; Gao, Xing; Cheng, Xiaoguang; Yang, Haisheng	BONE	2023	36336262	10.1016/j.bone.2022.116601	Duplicate Records
Validation of the collapsed cone algorithm for HDR liver brachytherapy against Monte Carlo simulations	Duque, Anna Sophie; van Wagenberg, Teun; Seidensticker, Max; Streitparth, Florian; Walter, Franziska; Parodi, Katia; Verhaegen, Frank; Ricke, Jens; Belka, Claus; Fonseca, Gabriel Paiva; Corradini, Stefanie; Landry, Guillaume	BRACHYTHERAPY	2021	34001415	10.1016/j.brachy.2021.03.018	Duplicate Records
Impact of Single-Energy Metal Artifact Reduction on CT image quality in patients with dental hardware	Niehues, Stefan Markus; Vahldiek, Janis Lucas; Troltzsch, Daniel; Hamm, Bernd; Shnayien, Seyd	COMPUTERS IN BIOLOGY AND MEDICINE	2018	30384174	10.1016/j.compbiomed.2018.10.023	Duplicate Records
Monte Carlo dose in a prosthesis phantom based on exact geometry vs streak artefact contaminated CT data as benchmarked against Gafchromic film measurements	Ade, Nicholas; Oderinde, O. M.; du Plessis, F. C. P.	PHYSICA MEDICA-EUROPEAN JOURNAL OF MEDICAL PHYSICS	2018	30337015	10.1016/j.ejmp.2018.09.124	Duplicate Records
A filament 3D printing approach for CT-compatible bone tissues replication	Okkalidis, Nikiforos; Bliznakova, Kristina; Kolev, Nikola	PHYSICA MEDICA-EUROPEAN JOURNAL OF MEDICAL PHYSICS	2022	36162230	10.1016/j.ejmp.2022.09.009	Duplicate Records
Detection of occult vertebral fractures by quantitative assessment of bone marrow attenuation values at MDCT	Henes, Frank Oliver; Groth, Michael; Kramer, Harald; Schaefer, Christian; Regier, Marc; Derlin, Thorsten; Adam, Gerhard; Bannas, Peter	EUROPEAN JOURNAL OF RADIOLOGY	2014	24144447	10.1016/j.ejrad.2013.09.015	Duplicate Records
CT-based quantification of bone stock in large head metal-on-metal unilateral total hip replacements	Boomsma, Martijn F.; Slouwerhof, Inge; van Lingen, Christiaan; Pakvis, Dean F. M.; van Dalen, Jorn A.; Edens, Mireille A.; Ettema, Harmen B.; Verheyen, Cees C. P. M.; Maas, Mario	EUROPEAN JOURNAL OF RADIOLOGY	2016	26971420	10.1016/j.ejrad.2016.01.019	Duplicate Records
Quantifying metal artefact reduction using virtual monochromatic dual-layer detector spectral CT imaging in unilateral and bilateral total hip prostheses	Wellenberg, R. H. H.; Boomsma, M. F.; van Osch, J. A. C.; Vlassenbroek, A.; Milles, J.; Edens, M. A.; Streekstra, G. J.; Slump, C. H.; Maas, M.	EUROPEAN JOURNAL OF RADIOLOGY	2017	28189210	10.1016/j.ejrad.2017.01.002	Duplicate Records
Bone density loss on computed tomography at 3-year follow-up in current compared to former male smokers	Pompe, E.; Bartstra, J.; Verhaar, H. J.; de Koning, H. J.; van der Aalst, C. M.; Oudkerk, M.; Vliegenthart, R.; Lammers, J. -W. J.; de Jong, P. A.; Hoesein, F. A. A. Mohamed	EUROPEAN JOURNAL OF RADIOLOGY	2017	28267536	10.1016/j.ejrad.2017.02.011	Duplicate Records
Traumatic bone marrow edema of the calcaneus: Evaluation of color-coded virtual non-calcium dual-energy CT in a multi-reader diagnostic accuracy study	Booz, Christian; Noeske, Jochen; Albrecht, Moritz H.; Lenga, Lukas; Martin, Simon S.; Wichmann, Julian L.; Huizing, Nicole A.; Eichler, Katrin; Nour-Eldin, Nour-Eldin A.; Vogl, Thomas J.; Yel, Ibrahim	EUROPEAN JOURNAL OF RADIOLOGY	2019	31439244	10.1016/j.ejrad.2019.07.023	Duplicate Records
Diagnostic accuracy of quantitative dual-energy CT-based bone mineral density assessment in comparison to Hounsfield unit measurements using dual x-ray absorptiometry as standard of reference	Booz, Christian; Noeske, Jochen; Albrecht, Moritz H.; Lenga, Lukas; Martin, Simon S.; Yel, Ibrahim; Huizinga, Nicole A.; Vogl, Thomas J.; Wichmann, Julian L.	EUROPEAN JOURNAL OF RADIOLOGY	2020	33017775	10.1016/j.ejrad.2020.109321	Duplicate Records
Opportunistic screening for osteoporosis and osteopenia by routine computed tomography scan: A heterogeneous, multiethnic, middle-eastern population validation study	Cohen, Adiel; Foldes, A. Joseph; Hiller, Nurith; Simanovsky, Natalia; Szalat, Auryan	EUROPEAN JOURNAL OF RADIOLOGY	2021	33545629	10.1016/j.ejrad.2021.109568	Duplicate Records
Detection of bone marrow edema in osteonecrosis of the femoral head using virtual noncalcium dual-energy computed tomography	Zuo, Tianzi; Chen, Yingmin; Zheng, Hongming; Jia, Xiuchuan; Bao, Yunfeng; Wang, Yuhang; Li, Ling; Huang, Xiaoying	EUROPEAN JOURNAL OF RADIOLOGY	2021	33819804	10.1016/j.ejrad.2021.109681	Duplicate Records
Machine learning for the prediction of osteopenia/osteoporosis using the CT attenuation of multiple osseous sites from chest CT	Sebro, Ronnie; De la Garza-Ramos, Cynthia	EUROPEAN JOURNAL OF RADIOLOGY	2022	35988394	10.1016/j.ejrad.2022.110474	Duplicate Records
Vertebral trabecular bone texture analysis in opportunistic MRI and CT scan can distinguish patients with and without osteoporotic vertebral fracture: A preliminary study	Poullain, Franois; Champsaur, Pierre; Pauly, Vanessa; Knoepflin, Paul; Le Corroller, Thomas; Creze, Maud; Pithioux, Martine; Bendahan, David; Guenoun, Daphne	EUROPEAN JOURNAL OF RADIOLOGY	2023	36527774	10.1016/j.ejrad.2022.110642	Duplicate Records
Functional improvements to 6 months of physical activity are not related to changes in size or density of multiple lower-extremity muscles in mobility-limited older individuals	Skoglund, Elisabeth; Lundberg, Tommy R.; Rullman, Eric; Fielding, Roger A.; Kirn, Dylan R.; Englund, Davis A.; von Berens, Asa; Koochek, Afsaneh; Cederholm, Tommy; Berg, Hans E.; Gustafsson, Thomas	EXPERIMENTAL GERONTOLOGY	2022	34813901	10.1016/j.exger.2021.111631	Duplicate Records
The importance of processing procedures and threshold values in CT scan segmentation of skeletal elements: An example using the immature os coxa	Stock, Michala K.; Garvin, Heather M.; Corron, Louise K.; Hulse, Cortney N.; Cirillo, Laura E.; Klales, Alexandra R.; Colman, Kerri L.; Stull, Kyra E.	FORENSIC SCIENCE INTERNATIONAL	2020	32151881	10.1016/j.forsciint.2020.110232	Duplicate Records
Serial Bone Density Changes in Women Undergoing Pelvic (Chemo) Radiation: Results From the PARCER Trial	Chopade, Pradnya; Chopra, Supriya; Jain, Jeevanshu; Panda, Subhojit; Patil, Akshay; Patil, Gayatri; Mahantshetty, Umesh; Engineer, Reena; Gurram, Lavanya; Mittal, Prachi; Ghosh, Jaya; Gupta, Sudeep; Shrivastava, Shyam Kishore	INTERNATIONAL JOURNAL OF RADIATION ONCOLOGY BIOLOGY PHYSICS	2022	35870710	10.1016/j.ijrobp.2022.07.008	Duplicate Records
Femoral head density on CT scans of patients following hip fracture fixation by expandable proximal peg or dynamic screw	Steinberg, Ely L.; Sternheim, Amir; Blachar, Arye	INJURY-INTERNATIONAL JOURNAL OF THE CARE OF THE INJURED	2010	20219190	10.1016/j.injury.2010.02.012	Duplicate Records
Does the relative density of periarticular bone influence the failure pattern of intra-articular fractures?	Tetsworth, K. D.; Borshch, A. Y.; Dlaska, C. E.; Hohmann, E.	INJURY-INTERNATIONAL JOURNAL OF THE CARE OF THE INJURED	2016	27282689	10.1016/j.injury.2016.05.014	Duplicate Records
Characterization of Hyperintense Plaque With Noncontrast T-1-Weighted Cardiac Magnetic Resonance Coronary Plaque Imaging	Kawasaki, Tomohiro; Koga, Shoichi; Koga, Nobuhiko; Noguchi, Teruo; Tanaka, Hidenori; Koga, Hisashi; Serikawa, Takeshi; Orita, Yoshiya; Ikeda, Shinsuke; Mito, Takahiro; Goto, Yoshitaka; Shintani, Yoshiaki; Tanaka, Atsushi; Fukuyama, Takaya	JACC-CARDIOVASCULAR IMAGING	2009	19520342	10.1016/j.jcmg.2009.01.016	Duplicate Records
The efficacy of teriparatide (Cinnopar (R)) on bone repair in mandibular fractures: A single blinded randomized clinical trial*	Ebrahimi, Somayyeh; Navabazam, Alireza; Salemi, Fateme; Khaleghi, Fatemeh; Barzegar, Mohsen; Saghafi, Fatemeh; Fallahzadeh, Hossien	JOURNAL OF CRANIO-MAXILLOFACIAL SURGERY	2022	36646571	10.1016/j.jcms.2022.12.0021010-5182	Duplicate Records
A novel diagnostic method (spectral computed tomography of sacroiliac joints) for axial spondyloarthritis	Zhang, Ping; Yu, Kai Hu; Guo, Rui Min; Ran, Jun; Liu, Yao; Morelli, John; Runge, Val M.; Li, Xiao Ming	JOURNAL OF THE FORMOSAN MEDICAL ASSOCIATION	2016	26341148	10.1016/j.jfma.2015.07.003	Duplicate Records
Using Hounsfield Units to Assess Osteoporotic Status on Wrist Computed Tomography Scans: Comparison With Dual Energy X-Ray Absorptiometry	Johnson, Christine C.; Gausden, Elizabeth B.; Weiland, Andrew J.; Lane, Joseph M.; Schreiber, Joseph J.	JOURNAL OF HAND SURGERY-AMERICAN VOLUME	2016	27189150	10.1016/j.jhsa.2016.04.016	Duplicate Records
Subchondral bone strength of the sacroiliac joint-a combined approach using computed tomography osteoabsorptiometry (CT-OAM) imaging and biomechanical validation	Poilliot, Amelie; Li, Kai Chun; Muller-Gerbl, Magdalena; Toranelli, Mireille; Zhang, Ming; Zwirner, Johann; Hammer, Niels	JOURNAL OF THE MECHANICAL BEHAVIOR OF BIOMEDICAL MATERIALS	2020	32866917	10.1016/j.jmbbm.2020.103978	Duplicate Records
Limit analysis of human proximal femur	Pisano, A. A.; Fuschi, P.	JOURNAL OF THE MECHANICAL BEHAVIOR OF BIOMEDICAL MATERIALS	2021	34601433	10.1016/j.jmbbm.2021.104844	Duplicate Records
Assigning trabecular bone material properties in finite element models simulating the pelvis before and after the development of peri-prosthetic osteolytic lesions	Grace, Thomas M.; Solomon, Lucian B.; Atkins, Gerald J.; Thewlis, Dominic; Taylor, Mark	JOURNAL OF THE MECHANICAL BEHAVIOR OF BIOMEDICAL MATERIALS	2022	35716527	10.1016/j.jmbbm.2022.105311	Duplicate Records
Qualitative assesement of newly formed bone after distraction osteogenesis of mandible in patients with facial asymmetry using 3 dimensional computed tomography.	Datarkar, Abhay; Valvi, Bhavana; Parmar, Suraj; Patil, Jagadish	Journal of oral biology and craniofacial research	2021	34040955	10.1016/j.jobcr.2021.03.004	Duplicate Records
Three-dimensional distribution of articular cartilage thickness in the elderly cadaveric acetabulum: a new method using three-dimensional digitizer and CT	Akiyama, K.; Sakai, T.; Koyanagi, J.; Murase, T.; Yoshikawa, H.; Sugamoto, K.	OSTEOARTHRITIS AND CARTILAGE	2010	20346404	10.1016/j.joca.2010.03.007	Duplicate Records
Subchondral bone remodeling is related to clinical improvement after joint distraction in the treatment of ankle osteoarthritis	Intema, F.; Thomas, T. P.; Anderson, D. D.; Elkins, J. M.; Browns, T. D.; Amendola, A.; Lafeber, F. P. J. G.; Saltzman, C. L.	OSTEOARTHRITIS AND CARTILAGE	2011	21324372	10.1016/j.joca.2011.02.005	Duplicate Records
Dual-energy computed tomography in calcium pyrophosphate deposition: initial clinical experience	Pascart, T.; Norberciak, L.; Legrand, J.; Becce, F.; Budzik, J. -F.	OSTEOARTHRITIS AND CARTILAGE	2019	31146015	10.1016/j.joca.2019.05.007	Duplicate Records
Computed Tomography Measured Psoas Cross Sectional Area Is Associated With Bone Mineral Density Measured by Dual Energy X-Ray Absorptiometry	Touban, Basel M.; Sayegh, Michael J.; Galina, Jesse; Pavlesen, Sonja; Radwan, Tariq; Anders, Mark	JOURNAL OF CLINICAL DENSITOMETRY	2022	35606278	10.1016/j.jocd.2022.04.001	Duplicate Records
Inter-Rater Reliability and Correlation of L1 Hounsfield Unit Measurements with DXA Scores	Mooney, James; Morgan, Sarah; Brockington, David; Rehder, Dirk; Rothenberg, Steven; Omar, Nidal; MacLennan, Paul; Chambers, M. R.	JOURNAL OF CLINICAL DENSITOMETRY	2022	36180332	10.1016/j.jocd.2022.09.002	Duplicate Records
Importance of computed tomography Hounsfield units in predicting S1 screw loosening after lumbosacral fusion	Ishikawa, Yuya; Katsumi, Keiichi; Mizouchi, Tatsuki; Sato, Masayuki; Yamazaki, Akiyoshi	JOURNAL OF CLINICAL NEUROSCIENCE	2023	37126935	10.1016/j.jocn.2023.04.019	Duplicate Records
Differences in peri-hip articular pain after total hip arthroplasty between taper wedge stem and fit-and-fill stem.	Kato, Daisaku; Takegami, Yasuhiko; Seki, Taisuke; Osawa, Yusuke; Takemoto, Genta; Okamoto, Masanori; Iida, Hiroki; Imagama, Shiro	Journal of orthopaedics	2023	36387764	10.1016/j.jor.2022.10.014	Duplicate Records
Predicting pathological fracture in femoral metastases using a clinical CT scan based algorithm: A case-control study	Janssen, Stein J.; Pereira, Nuno Rui Paulino; Meijs, Timion A.; Bredella, Miriam A.; Ferrone, Marco L.; van Dijk, C. Niek; Bramer, Jos A. M.; Lozano-Calderon, Santiago A.; Schwab, Joseph H.	JOURNAL OF ORTHOPAEDIC SCIENCE	2018	29128112	10.1016/j.jos.2017.10.004	Duplicate Records
Difference in the fusion rate and bone formation between artificial bone and iliac autograft inside an inter-body fusion cage - A comparison between porous hydroxyapatite/type 1 collagen composite and autologous iliac bone	Kushioka, Junichi; Kaito, Takashi; Makino, Takahiro; Fujiwara, Hiroyasu; Tsukazaki, Hiroyuki; Takenaka, Shota; Sakai, Yusuke; Yoshikawa, Hideki	JOURNAL OF ORTHOPAEDIC SCIENCE	2018	29627140	10.1016/j.jos.2018.03.006	Duplicate Records
Adjacent vertebral Hounsfield unit value of acute osteoporotic vertebral fracture is a risk factor for concomitant domino osteoporotic vertebral fractures	Yamaura, Tetsuto; Maruo, Keishi; Arizumi, Fumihiro; Kishima, Kazuya; Yoshie, Norichika; Kusukawa, Tomoyuki; Tachibana, Toshiya	JOURNAL OF ORTHOPAEDIC SCIENCE	2023	35248445	10.1016/j.jos.2022.02.001	Duplicate Records
Hounsfield Unit values on the subchondral bone are related to clinical outcomes in bone marrow stimulation for osteochondral lesions of the talus.	Kawabata, Shingo; Nakasa, Tomoyuki; Ikuta, Yasunari; Sumii, Junichi; Nekomoto, Akinori; Adachi, Nobuo	Journal of orthopaedic science : official journal of the Japanese Orthopaedic Association	2023	37355459	10.1016/j.jos.2023.06.002	Duplicate Records
Computed tomography osteoabsorptiometry for assessing the density distribution of subchondral bone as a measure of long-term mechanical stress in the rugby shoulder	Kawasaki, Takayuki; Sashi, Ryuji; Moriya, Shuichi; Kaketa, Takefumi; Kobayashi, Hideo; Itoigawa, Yoshiaki; Kaneko, Kazuo	JOURNAL OF SHOULDER AND ELBOW SURGERY	2013	22981446	10.1016/j.jse.2012.07.015	Duplicate Records
Glenoid subchondral bone density distribution in male total shoulder arthroplasty subjects with eccentric and concentric wear	Simon, Peter; Gupta, Anil; Pappou, Ioannis; Hussey, Michael M.; Santoni, Brandon G.; Inoue, Nozomu; Frankle, Mark A.	JOURNAL OF SHOULDER AND ELBOW SURGERY	2015	25240512	10.1016/j.jse.2014.06.054	Duplicate Records
Glenoid neck Hounsfield units on computed tomography can accurately identify patients with low bone mineral density	Nappo, Kyle E.; Christensen, Daniel L.; Wolfe, Jared A.; Tintle, Scott M.	JOURNAL OF SHOULDER AND ELBOW SURGERY	2018	29397295	10.1016/j.jse.2017.11.008	Duplicate Records
Trabecular bone density distribution in the scapula of patients undergoing reverse shoulder arthroplasty.	Ehrlich, Joshua H; Vendries, Valeria; Bryant, Timothy J; Rainbow, Michael J; Ploeg, Heidi L; Bicknell, Ryan T	JSES international	2022	35141673	10.1016/j.jseint.2021.09.004	Duplicate Records
Bone microarchitecture of the tibial plateau in skeletal health and osteoporosis	Krause, Matthias; Hubert, Jan; Deymann, Simon; Hapfelmeier, Alexander; Wulff, Birgit; Petersik, Andreas; Puschel, Klaus; Amling, Michael; Hawellek, Thelonius; Frosch, Karl-Heinz	KNEE	2018	29748140	10.1016/j.knee.2018.04.012	Duplicate Records
Massive hemoperitoneum due to ruptured ectopic gestation: Postmortem CT findings in a deeply frozen deceased person	O'Donnell, C.; Bedford, P.; Burke, M.	LEGAL MEDICINE	2011	21821458	10.1016/j.legalmed.2011.05.006	Duplicate Records
A finite element analysis of a T12 vertebra in two consecutive examinations to evaluate the progress of osteoporosis	Provatidis, C.; Vossou, C.; Petropoulou, E.; Balanika, A.; Lyritis, G.	MEDICAL ENGINEERING & PHYSICS	2009	19186094	10.1016/j.medengphy.2008.12.003	Duplicate Records
Correlation of cancellous bone microarchitectural parameters from microCT to CT number and bone mechanical properties	Teo, J. C. M.; Si-Hoe, K. M.; Keh, J. E. L.; Teoh, S. H.	MATERIALS SCIENCE & ENGINEERING C-BIOMIMETIC AND SUPRAMOLECULAR SYSTEMS	2007		10.1016/j.msec.2006.05.003	Duplicate Records
Determination of bone density in patients with sacral fractures via CT scan	Berger-Groch, Josephine; Thiesen, Darius M.; Ntalos, Dimitris; Grossterlinden, Lars G.; Hesse, Eric; Fensky, Florian; Hartel, Maximilian J.	ORTHOPAEDICS & TRAUMATOLOGY-SURGERY & RESEARCH	2018	30243677	10.1016/j.otsr.2018.07.022	Duplicate Records
Metal artefact reduction for accurate tumour delineation in radiotherapy	Kovacs, David Gergely; Rechner, Laura A.; Appelt, Ane L.; Berthelsen, Anne K.; Costa, Junia C.; Friborg, Jeppe; Persson, Gitte F.; Bangsgaard, Jens Peter; Specht, Lena; Aznar, Marianne C.	RADIOTHERAPY AND ONCOLOGY	2018	29050958	10.1016/j.radonc.2017.09.029	Duplicate Records
Hounsfield Units measured in low dose CT reliably assess vertebral trabecular bone density changes over two years in axial spondyloarthritis	Marques, Mary Lucy; da Silva, Nuno Pereira; van der Heijde, Desiree; Reijnierse, Monique; Baraliakos, Xenofon; Braun, Juergen; van Gaalen, Floris; Ramiro, Sofia	SEMINARS IN ARTHRITIS AND RHEUMATISM	2023	36521287	10.1016/j.semarthrit.2022.152144	Duplicate Records
Psoas weakness following oblique lateral interbody fusion surgery: a prospective observational study with an isokinetic dynamometer	Lee, Subum; Kim, Ae-Ryoung; Bang, Woo-Seok; Park, Jin Hoon; Lee, Sang-Woo; Kim, Kyoung-Tae; Cho, Dae-Chul	SPINE JOURNAL	2022	35843536	10.1016/j.spinee.2022.07.091	Duplicate Records
Systemic Treatment with Cannabinoid Receptor 2 Agonist to Treat Osteoporosis in a Rodent Model of SCI	Grayson, Bernadette; Pride, Yilianys; Sereduck, Susan; Chade, Alejandro; Grill, Raymond; Tucci, Michelle	FASEB JOURNAL	2020		10.1096/fasebj.2020.34.s1.02257	Not Peer-reviewed journal article
Role of MCM8/9 in DNA Fork Protection	Klinzing, Kathleen; Griffin, Wezley; McKinzey, David; Trakselis, Michael	FASEB JOURNAL	2020		10.1096/fasebj.2020.34.s1.07234	Not Peer-reviewed journal article
Experimental Degradation of the Alveolar Epithelial Glycocalyx Decreases Lung Compliance in Young and Old Mice,Potentially by Inducing Surfactant Dysfunction	Rizzo, Alicia; Haeger, Sarah; Wallbank, Alison; Yang, Yimu; Oshima, Kaori; Astrie, Christophe Langouet; Colbert, James; Kopf, Katrina; Voelker, Dennis; Bastarache, Julie; McCaig, Lynda	FASEB JOURNAL	2021		10.1096/fasebj.2021.35.S1.02042	Not Peer-reviewed journal article
Factors Associated with Low Bone Density in a Juvenile Mortality Sample	Hill, Ethan C.; O'Donnell, Lexi	FASEB JOURNAL	2022	35557338	10.1096/fasebj.2022.36.S1.R2403	Not Peer-reviewed journal article
SUBCHONDRAL BONE NORMALIZATION AFTER KNEE JOINT DISTRACTION TREATMENT AS MEASURED WITH CT	Jansen, M.; Ooms, A.; Turmezei, T. D.; Mackay, J. W.; Mastbergen, S.; Lafeber, F.	ANNALS OF THE RHEUMATIC DISEASES	2021		10.1136/annrheumdis-2021-eular.1329	Not Peer-reviewed journal article
Associations Of Bone Fracture Outcomes With Body Compositions Measurements In A Fragility Fracture Clinic Population	Horbal, Steven R.; Derstine, Brian A.; Brown, Edward; Shah, Nidhi V.; Henderson, Brianna; Ross, Brian E.; Sullivan, June A.; Holcombe, Sven A.; Cummings, Karen; Wang, Stewart C.	CIRCULATION	2021		10.1161/circ.143.suppl_1.P002Circulation	Not Peer-reviewed journal article
Improvement of the Six-Minute Walk Test in Children with Sickle Cell Disease over Time	Bourg, Geoffrey; Dedeken, Laurence; Le, Phu-Quoc; Rozen, Laurence; Diallo, Safiatou; Amah, Sabine; Devalck, Christine; Heijmans, Catherine; Hanssens, Laurence; Pavone, Rossana; Mujinga, Malou Ngalula; Ferster, Alina	BLOOD	2018		10.1182/blood-2018-99-118373	Not Peer-reviewed journal article
Spontaneous Healing of Avascular Necrosis of the Femoral Head in Sickle Cell Disease	Itzep, Nelda; Jadhav, Siddharth; Kanne, Celeste K.; Sheehan, Vivien A.	BLOOD	2018		10.1182/blood-2018-99-119328	Not Peer-reviewed journal article
Hydroxyurea Exposure throughout Pregnancy in Patients with Sickle-Cell Disease: 4 Case Reports from European Non-Interventional, Multicentric, Prospective Escort-HU Study	Gellen-Dautremer, Justine; Le Jeune, Sylvain; Receveur, Marie-Catherine; Fois, Elena	BLOOD	2019		10.1182/blood-2019-126529	Not Peer-reviewed journal article
Prevalence and Outcome of Avascular Necrosis of the Hip (AVN) Among Young Omani Patients with Sickle Cell Disease	Al Fadhali, Iman; Al-Kindy, Farah; Alshibli, Naema; Alkindi, Salam; Al-Khabori, Murtadha; Al Rawas, Abdulhakim; Al Shezawi, Asma; Mahfouz, Yasser; Mevada, Surekha Tony; Wali, Yasser	BLOOD	2019		10.1182/blood-2019-127875	Not Peer-reviewed journal article
Fanci-FANCD2 Promotes Genome Stability and DNA Repair By Down-Regulating BLM Helicase Activity	Liang, Fengshan; Nagarajan, Arvindhan; Pillai, Manoj M.; Sung, Patrick; Kupfer, Gary M.	BLOOD	2021		10.1182/blood-2021-152218	Not Peer-reviewed journal article
Concerto (NCT04409639): A Phase 2 Trial of Cobimetinib in Newly Diagnosed and HMA-Treated CMML Patients with RAS Pathway Mutations	Patel, Ami B.; Osman, Afaf; Pomicter, Tony D.; Tantravahi, Srinivas K.; Deininger, Michael W.	BLOOD	2022		10.1182/blood-2022-163570	Not Peer-reviewed journal article
Effects of a supervised home-based aerobic and progressive resistance training regimen in women infected with human immunodeficiency virus - A randomized trial	Dolan, Sara E.; Frontera, Walter; Librizzi, Jamie; Ljungquist, Karin; Juan, Sandra; Dorman, Robert; Cole, Morgan E.; Kanter, Jenna R.; Grinspoon, Steven	ARCHIVES OF INTERNAL MEDICINE	2006	16772251	10.1001/archinte.166.11.1225	Not relevant data
Structure and Function in the Lunge Feeding Apparatus: Mechanical Properties of the Fin Whale Mandible	Shadwick, Robert E.; Goldbogen, Jeremy A.; Pyenson, Nicholas D.; Whale, James C. A.	ANATOMICAL RECORD-ADVANCES IN INTEGRATIVE ANATOMY AND EVOLUTIONARY BIOLOGY	2017	28971624	10.1002/ar.23647	Not relevant data
The Femoral Calcar: A Computed Tomography Anatomical Study	Le Corroller, Thomas; Dediu, Melania; Pauly, Vanessa; Pirro, Nicolas; Chabrand, Patrick; Champsaur, Pierre	CLINICAL ANATOMY	2011	21438021	10.1002/ca.21177	Not relevant data
The effect of repeated freeze-thaw cycles on human muscle tissue visualized by postmortem computed tomography (PMCT)	Klop, Anthony C.; Vester, Marloes E. M.; Colman, Kerri L.; Ruijter, Jan M.; Van Rijn, Rick R.; Oostra, Roelof-Jan	CLINICAL ANATOMY	2017	28514529	10.1002/ca.22917	Not relevant data
Auricular surface morphology and surface area does not influence subchondral bone density distribution in the dysfunctional sacroiliac joint	Poilliot, Amelie; Hammer, Niels; Toranelli, Mireille; Gay, Max Hans-Peter; Mueller-Gerbl, Magdalena	CLINICAL ANATOMY	2023	36399231	10.1002/ca.23980	Not relevant data
Bone remodelling in the natural acetabulum is influenced by muscle force-induced bone stress	Fernandez, Justin; Sartori, Massimo; Lloyd, David; Munro, Jacob; Shim, Vickie	INTERNATIONAL JOURNAL FOR NUMERICAL METHODS IN BIOMEDICAL ENGINEERING	2014	23982908	10.1002/cnm.2586	Not relevant data
Effects of Whole-Body Vibration Therapy on Distal Tibial Myotendinous Density and Volume: A Randomized Controlled Trial in Postmenopausal Women.	Boggild, Miranda K; Tomlinson, George; Erlandson, Marta C; Szabo, Eva; Giangregorio, Lora M; Craven, B Catharine; Slatkovska, Lubomira; Alibhai, Shabbir Mh; Cheung, Angela M	JBMR plus	2019	31131343	10.1002/jbm4.10120	Not relevant data
Bone Attenuation on Routine Chest CT Correlates With Bone Mineral Density on DXA in Patients With COPD	Romme, Elisabeth A. P. M.; Murchison, John T.; Phang, Kee F.; Jansen, Frits H.; Rutten, Erica P. A.; Wouters, Emiel F. M.; Smeenk, Frank W. J. M.; Van Beek, Edwin J. R.; MacNee, William	JOURNAL OF BONE AND MINERAL RESEARCH	2012	22692725	10.1002/jbmr.1678	Not relevant data
Pulsed Electromagnetic Fields Partially Preserve Bone Mass, Microarchitecture, and Strength by Promoting Bone Formation in Hindlimb-Suspended Rats	Jing, Da; Cai, Jing; Wu, Yan; Shen, Guanghao; Li, Feijiang; Xu, Qiaoling; Xie, Kangning; Tang, Chi; Liu, Juan; Guo, Wei; Wu, Xiaoming; Jiang, Maogang; Luo, Erping	JOURNAL OF BONE AND MINERAL RESEARCH	2014	24753111	10.1002/jbmr.2260	Not relevant data
Assessment of Bone Fragility in Patients With Multiple Myeloma Using QCT-Based Finite Element Modeling	Campbell, Graeme M.; Pena, Jaime A.; Giravent, Sarah; Thomsen, Felix; Damm, Timo; Glueer, Claus-C; Borggrefe, Jan	JOURNAL OF BONE AND MINERAL RESEARCH	2017	27454865	10.1002/jbmr.2924	Not relevant data
Future Osteoporotic Fracture Risk Related to Lumbar Vertebral Trabecular Attenuation Measured at Routine Body CT	Lee, Scott J.; Graffy, Peter M.; Zea, Ryan D.; Ziemlewicz, Timothy J.; Pickhardt, Perry J.	JOURNAL OF BONE AND MINERAL RESEARCH	2018	29314261	10.1002/jbmr.3383	Not relevant data
Cancellous Bone Formation Response to Simulated Resistance Training During Disuse Is Blunted by Concurrent Alendronate Treatment	Swift, Joshua M.; Swift, Sibyl N.; Nilsson, Mats I.; Hogan, Harry A.; Bouse, Scott D.; Bloomfield, Susan A.	JOURNAL OF BONE AND MINERAL RESEARCH	2011	21509821	10.1002/jbmr.407	Not relevant data
Simultaneous Screening for Osteoporosis at CT Colonography: Bone Mineral Density Assessment Using MDCT Attenuation Techniques Compared With the DXA Reference Standard	Pickhardt, Perry J.; Lee, Lawrence J.; del Rio, Alejandro Munoz; Lauder, Travis; Bruce, Richard J.; Summers, Ron M.; Pooler, B. Dustin; Binkley, Neil	JOURNAL OF BONE AND MINERAL RESEARCH	2011	21590738	10.1002/jbmr.428	Not relevant data
Association between emphysema and other pulmonary computed tomography patterns in COVID-19 pneumonia	Han, Ke; Wang, Jing; Zou, Yulin; Zhang, Yuxin; Zhou, Lin; Yin, Yiping	JOURNAL OF MEDICAL VIROLOGY	2023	36358023	10.1002/jmv.28293	Not relevant data
Polymethylmethacrylate and Titanium Alloy Particles Activate Peripheral Monocytes during Periprosthetic Inflammation and Osteolysis	Yang, Shang-You; Zhang, Kai; Bai, Ling; Song, Zheng; Yu, Haiying; McQueen, David A.; Wooley, Paul H.	JOURNAL OF ORTHOPAEDIC RESEARCH	2011	21437959	10.1002/jor.21287	Not relevant data
Comparative investigation of bone mineral density using CT and DEXA in a canine femoral model	Lucas, Karin; Behrens, Bernd-Arno; Nolte, Ingo; Galindo-Zamora, Vladimir; Betancur, Stefanie; Almohallami, Amer; Bouguecha, Anas; Mostafa, Ayman; Lerch, Matthias; Stukenborg-Colsman, Christina; Wefstaedt, Patrick	JOURNAL OF ORTHOPAEDIC RESEARCH	2017	28387962	10.1002/jor.23574	Not relevant data
Characteristics of regional bone quality in cervical vertebrae considering BMD: Determining a safe trajectory for cervical pedicle screw fixation	Kim, Moon-Kyu; Cho, Ho-Jung; Kwak, Dai-Soon; You, Seung-Hoon	JOURNAL OF ORTHOPAEDIC RESEARCH	2018	28621468	10.1002/jor.23633	Not relevant data
Effect of different CT scanners and settings on femoral failure loads calculated by finite element models	Eggermont, Florieke; Derikx, Loes C.; Free, Jeffrey; van Leeuwen, Ruud; van der Linden, Yvette M.; Verdonschot, Nico; Tanck, Esther	JOURNAL OF ORTHOPAEDIC RESEARCH	2018	29508905	10.1002/jor.23890	Not relevant data
A semiautomated method to quantitatively assess osteolytic lesion volume and bone mineral density within acetabular regions of interest from CT	Grace, Thomas M.; O'Rourke, Dermot; Robertson, Thomas; Perilli, Egon; Callary, Stuart; Taylor, Mark; Atkins, Gerald J.; Solomon, Lucian B.; Thewlis, Dominic	JOURNAL OF ORTHOPAEDIC RESEARCH	2022	33871103	10.1002/jor.25051	Not relevant data
Age- and sex-specific normative values of bone mineral density in the adult glenoid	Eghbali, Pezhman; Becce, Fabio; Goetti, Patrick; Vauclair, Frederic; Farron, Alain; Buchler, Philippe; Pioletti, Dominique; Terrier, Alexandre	JOURNAL OF ORTHOPAEDIC RESEARCH	2023	35578979	10.1002/jor.25379	Not relevant data
Impact of computed tomography metal artifact reduction protocol on periprosthetic tissue characterization after total hip arthroplasty: A cadaveric study	Dwyer, Andrew; Korlaet, Mishelle; Callary, Stuart A.; Robertson, Thomas; Smitham, Peter; Solomon, Lucian B.	JOURNAL OF ORTHOPAEDIC RESEARCH	2023	35652835	10.1002/jor.25391	Not relevant data
New function of polysaccharide from Rubus chingii Hu: protective effect against ethyl carbamate induced cytotoxicity	Ke, Huihui; Bao, Tao; Chen, Wei	JOURNAL OF THE SCIENCE OF FOOD AND AGRICULTURE	2021	33211321	10.1002/jsfa.10944	Not relevant data
Performance evaluation of a collapsed cone dose calculation algorithm for HDR Ir-192 of APBI treatments	Terribilini, Dario; Vitzthum, Veronika; Volken, Werner; Frei, Daniel; Loessl, Kristina; van Veelen, Bob; Manser, Peter; Fix, Michael K.	MEDICAL PHYSICS	2017	28750134	10.1002/mp.12490	Not relevant data
Cone-beam CT dose and imaging performance evaluation with a modular, multipurpose phantom	Siewerdsen, J. H.; Uneri, A.; Hernandez, A. M.; Burkett, G. W.; Boone, J. M.	MEDICAL PHYSICS	2020	31808950	10.1002/mp.13952	Not relevant data
Investigation of the effects of spinal surgical implants on radiotherapy dosimetry: A study of 3D printed phantoms	Goodall, Simon K.; Rampant, Peter; Smith, Warwick; Waterhouse, David; Rowshanfarzad, Pejman; Ebert, Martin A.	MEDICAL PHYSICS	2021	34214205	10.1002/mp.15070	Not relevant data
Addressing CT metal artifacts using photon-counting detectors and one-step spectral CT image reconstruction	Schmidt, Taly Gilat; Sammut, Barbara A.; Barber, Rina Foygel; Pan, Xiaochuan; Sidky, Emil Y.	MEDICAL PHYSICS	2022	35318699	10.1002/mp.15621	Not relevant data
Finite element analysis of trabecular bone microstructure using CT imaging and continuum mechanical modeling	Guha, Indranil; Zhang, Xiaoliu; Rajapakse, Chamith S.; Chang, Gregory; Saha, Punam K.	MEDICAL PHYSICS	2022	35319784	10.1002/mp.15629	Not relevant data
Nonlinearly scaled prior image-controlled frequency split for high-frequency metal artifact reduction in computed tomography	Anhaus, Julian A.; Killermann, Philipp; Sedlmair, Martin; Winter, Jonas; Mahnken, Andreas H.; Hofmann, Christian	MEDICAL PHYSICS	2022	35866263	10.1002/mp.15879	Not relevant data
A nonlinear scaling-based normalized metal artifact reduction to reduce low-frequency artifacts in energy-integrating and photon-counting CT	Anhaus, Julian A.; Killermann, Philipp; Mahnken, Andreas H.; Hofmann, Christian	MEDICAL PHYSICS	2023	37202918	10.1002/mp.16461	Not relevant data
Multiscale modeling of femur fracture	Fish, Jacob; Hu, Nan	INTERNATIONAL JOURNAL FOR NUMERICAL METHODS IN ENGINEERING	2017		10.1002/nme.5450	Not relevant data
Risk of avascular necrosis of the femoral head in children with sickle cell disease on hydroxyurea: MRI evaluation	Adekile, Adekunle D.; Gupta, Renu; Al-Khayat, Abdullah; Mohammed, Ahmed; Atyani, Said; Thomas, Diana	PEDIATRIC BLOOD & CANCER	2019	30345708	10.1002/pbc.27503	Not relevant data
Strain-engineered novel III-N electronic devices with high quality dielectric/semiconductor interfaces	Khan, MA; Shur, MS; Simin, G	PHYSICA STATUS SOLIDI A-APPLICATIONS AND MATERIALS SCIENCE	2003		10.1002/pssa.200303339	Not relevant data
Cardiovascular alterations in rabbit embryos in situ after a teratogenic dose of hydroxyurea: an in vivo microscopic study.	Millicovsky, G; DeSesso, J M	Teratology	1980	7444797	10.1002/tera.1420220114	Not relevant data
FlexMetric bone marrow aspirator yields laboratory and clinically improved results from mesenchymal stem and progenitor cells without centrifugation	Marx, Robert E.; Amailuk, Paul; Patel, Neal; Ledoux, Andre; Stanbouly, Dani	JOURNAL OF TISSUE ENGINEERING AND REGENERATIVE MEDICINE	2022	36112534	10.1002/term.3348	Not relevant data
Compact form of DNA induced by DNA-binding protein HU	Endo, T; Sasaki, N; Tanaka, I; Nakata, M	BIOCHEMICAL AND BIOPHYSICAL RESEARCH COMMUNICATIONS	2002	11779206	10.1006/bbrc.2001.6222	Not relevant data
Systemic characteristics of chronic arthritis induced by transfer of human rheumatoid synovial membrane into SCID mice (human/murine SCID arthritis)	Sack, U; Gunther, A; Pfeiffer, R; Genest, M; Kinne, J; Biskop, M; Kampfer, I; Krenn, V; Emmrich, F; Lehmann, J	JOURNAL OF AUTOIMMUNITY	1999	10550221	10.1006/jaut.1999.0328	Not relevant data
Genetic and biochemical analysis of the integration host factor of Escherichia coli.	Mengeritsky, G; Goldenberg, D; Mendelson, I; Giladi, H; Oppenheim, A B	Journal of molecular biology	1993	8515442	10.1006/jmbi.1993.1316	Not relevant data
CT-ED conversion on a GE Lightspeed-RT scanner: influence of scanner settings	Ebert, M. A.; Lambert, J.; Greer, P. B.	AUSTRALASIAN PHYSICAL & ENGINEERING SCIENCES IN MEDICINE	2008	18697708	10.1007/BF03178591	Not relevant data
Diversity of prokaryotic chromosomal proteins and the origin of the nucleosome.	Sandman, K; Pereira, S L; Reeve, J N	Cellular and molecular life sciences : CMLS	1998	9893710	10.1007/s000180050259	Not relevant data
Computed tomographic bone mineral density is independently associated with adverse in-hospital outcomes in Dutch level-1 trauma patients	Kobes, Tim; Sweet, Arthur A. R.; Verstegen, Sophie B. H.; Houwert, R. Marijn; Veldhuis, Wouter B.; Leenen, Luke P. H.; de Jong, Pim A.; van Baal, Mark C. P. M.	EUROPEAN JOURNAL OF TRAUMA AND EMERGENCY SURGERY	2023	36436071	10.1007/s00068-022-02175-8	Not relevant data
Dynamic multiscan CT and ARDS. Animal studies	Bink, A; Markstaller, K; Birkenkamp, K; Karmrodt, J; Stepniak, A; Heussel, CP; Eberle, B; Thelen, M; Kauczor, HU	RADIOLOGE	2001	11253106	10.1007/s001170050963	Not relevant data
Dual-energy CT and ceramic or titanium prostheses material reduce CT artifacts and provide superior image quality of total knee arthroplasty	Kasparek, Maximilian F.; Toepker, Michael; Lazar, Mathias; Weber, Michael; Kasparek, Michael; Mang, Thomas; Apfaltrer, Paul; Kubista, Bernd; Windhager, Reinhard; Ringl, Helmut	KNEE SURGERY SPORTS TRAUMATOLOGY ARTHROSCOPY	2019	29881885	10.1007/s00167-018-5001-8	Not relevant data
Electrical stimulation at the dorsal root ganglion preserves trabecular bone mass and microarchitecture of the tibia in hindlimb-unloaded rats	Lau, Y. -C.; Qian, X.; Po, K. -T.; Li, L. -M.; Guo, X.	OSTEOPOROSIS INTERNATIONAL	2015	25212672	10.1007/s00198-014-2866-3	Not relevant data
Effect of IV contrast on lumbar trabecular attenuation at routine abdominal CT: correlation with DXA and implications for opportunistic osteoporosis screening	Pickhardt, P. J.; Lauder, T.; Pooler, B. D.; del Rio, A. Munoz; Rosas, H.; Bruce, R. J.; Binkley, N.	OSTEOPOROSIS INTERNATIONAL	2016	26153046	10.1007/s00198-015-3224-9	Not relevant data
Opportunistic screening for osteoporosis using the sagittal reconstruction from routine abdominal CT for combined assessment of vertebral fractures and density	Lee, S. J.; Binkley, N.; Lubner, M. G.; Bruce, R. J.; Ziemlewicz, T. J.; Pickhardt, P. J.	OSTEOPOROSIS INTERNATIONAL	2016	26419470	10.1007/s00198-015-3318-4	Not relevant data
Opportunistic screening for osteoporosis by routine CT in Southern Europe	Alacreu, Elena; Moratal, David; Arana, Estanislao	OSTEOPOROSIS INTERNATIONAL	2017	28108802	10.1007/s00198-016-3804-3	Not relevant data
Opportunistic screening for bone disease using abdominal CT scans obtained for other reasons in newly diagnosed IBD patients	Rebello, D.; Anjelly, D.; Grand, D. J.; Machan, J. T.; Beland, M. D.; Furman, M. S.; Shapiro, J.; LeLeiko, N.; Sands, B. E.; Mallette, M.; Bright, R.; Moniz, H.; Merrick, M.; Shah, S. A.	OSTEOPOROSIS INTERNATIONAL	2018	29520605	10.1007/s00198-018-4444-6	Not relevant data
Opportunistic screening for osteoporosis using thoraco-abdomino-pelvic CT-scan assessing the vertebral density in rheumatoid arthritis patients	Perrier-Cornet, J.; Omorou, A. Y.; Fauny, M.; Loeuille, D.; Chary-Valckenaere, I.	OSTEOPOROSIS INTERNATIONAL	2019	30868182	10.1007/s00198-019-04931-w	Not relevant data
Bone microstructure and volumetric bone mineral density in patients with hyperuricemia with and without psoriasis	Simon, D.; Haschka, J.; Muschitz, C.; Kocijan, A.; Baierl, A.; Kleyer, A.; Schett, G.; Kapiotis, S.; Resch, H.; Sticherling, M.; Rech, J.; Kocijan, R.	OSTEOPOROSIS INTERNATIONAL	2020	31925472	10.1007/s00198-019-05160-x	Not relevant data
Ten-year fracture risk predicted by proximal femur Hounsfield units	Christensen, D. L.; Nappo, K. E.; Wolfe, J. A.; Tropf, J. G.; Berge, M. J.; Wheatley, B. M.; Saxena, S.; Yow, B. G.; Tintle, S. M.	OSTEOPOROSIS INTERNATIONAL	2020	32594205	10.1007/s00198-020-05477-y	Not relevant data
Using opportunistic screening with abdominal CT to identify osteoporosis and osteopenia in patients with diabetes	Jain, R. K.; Lee, E.; Mathai, C.; Dako, F.; Goginens, P.; Weiner, M. G.; Vokes, T.	OSTEOPOROSIS INTERNATIONAL	2020	32623489	10.1007/s00198-020-05521-x	Not relevant data
Effect of degeneration on bone mineral density, trabecular bone score and CT Hounsfield unit measurements in a spine surgery patient population	Hayden, A. C.; Binkley, N.; Krueger, D.; Bernatz, J. T.; Kadri, A.; Anderson, P. A.	OSTEOPOROSIS INTERNATIONAL	2022	35554615	10.1007/s00198-022-06407-w	Not relevant data
Opportunistic osteoporosis screening using chest CT with artificial intelligence	Yang, Jinrong; Liao, Man; Wang, Yaoling; Chen, Leqing; He, Linfeng; Ji, Yingying; Xiao, Yao; Lu, Yichen; Fan, Wenliang; Nie, Zhuang; Wang, Ruiyun; Qi, Benling; Yang, Fan	OSTEOPOROSIS INTERNATIONAL	2022	35931902	10.1007/s00198-022-06491-y	Not relevant data
Low bone mineral density is associated with fatty liver disease and respiratory illness in a pediatric mortality sample	Hill, Ethan C.; O'Donnell, Lexi	OSTEOPOROSIS INTERNATIONAL	2023	37083968	10.1007/s00198-023-06760-4	Not relevant data
Vitamin E provides protection for bone in mature hindlimb unloaded male rats	Smith, BJ; Lucas, EA; Turner, RT; Evans, GL; Lerner, MR; Brackett, DJ; Stoecker, BJ; Arjmandi, BH	CALCIFIED TISSUE INTERNATIONAL	2005	15742232	10.1007/s00223-004-0269-8	Not relevant data
Roles of Irisin in the Linkage from Muscle to Bone During Mechanical Unloading in Mice	Kawao, Naoyuki; Moritake, Akihiro; Tatsumi, Kohei; Kaji, Hiroshi	CALCIFIED TISSUE INTERNATIONAL	2018	29332162	10.1007/s00223-018-0387-3	Not relevant data
Marrow Adipose Tissue in Older Men: Association with Visceral and Subcutaneous Fat, Bone Volume, Metabolism, and Inflammation	Hassan, Ebrahim Bani; Demontiero, Oddom; Vogrin, Sara; Ng, Alvin; Duque, Gustavo	CALCIFIED TISSUE INTERNATIONAL	2018	29582133	10.1007/s00223-018-0412-6	Not relevant data
Iterative algorithms for metal artifact reduction in children with orthopedic prostheses: preliminary results	Toso, Seema; Laurent, Meryle; Lozeron, Elise Dupuis; Brindel, Pauline; Lacalamita, Marirosa Cristallo; Hanquinet, Sylviane	PEDIATRIC RADIOLOGY	2018	30056564	10.1007/s00247-018-4217-6	Not relevant data
Giant fatty Schmorl's nodes: CT findings in four patients	Coulier, B	SKELETAL RADIOLOGY	2005	15490159	10.1007/s00256-004-0858-7	Not relevant data
Low-dose CT imaging of a total hip arthroplasty phantom using model-based iterative reconstruction and orthopedic metal artifact reduction	Wellenberg, R. H. H.; Boomsma, M. F.; van Osch, J. A. C.; Vlassenbroek, A.; Milles, J.; Edens, M. A.; Streekstra, G. J.; Slump, C. H.; Maas, M.	SKELETAL RADIOLOGY	2017	28204857	10.1007/s00256-017-2580-2	Not relevant data
CT-guided percutaneous biopsy of sclerotic bone lesions: diagnostic outcomes	Chang, I-Yuan Joseph; Ilaslan, Hakan; Sundaram, Murali; Schils, Jean; Subhas, Naveen	SKELETAL RADIOLOGY	2018	29218391	10.1007/s00256-017-2828-x	Not relevant data
Lumbar facet joint subchondral bone density in low back pain and asymptomatic subjects	Pan, Chien-Chou; Simon, Peter; Orias, Alejandro A. Espinoza; Takatori, Ryota; An, Howard S.; Andersson, Gunnar B. J.; Inoue, Nozomu	SKELETAL RADIOLOGY	2020	31673719	10.1007/s00256-019-03314-w	Not relevant data
Effects of intra-articular corticosteroid injections on lumbar trabecular density	Florance, Jonathon; Hemke, Robert; Chang, Connie Y.; Torriani, Martin; Bredella, Miriam A.	SKELETAL RADIOLOGY	2020	31834434	10.1007/s00256-019-03362-2	Not relevant data
T-2 MRI at 3T of cartilage and menisci in patients with hyperuricemia: initial findings	Hu, Ningfan; Zhu, Jiangtao; Liang, Xiaoyun; Wang, Yajuan; Guan, Jian; Wen, Wanxin; Wang, Ligong	SKELETAL RADIOLOGY	2022	34287675	10.1007/s00256-021-03861-1	Not relevant data
Hounsfield unit measurement method and related factors that most appropriately reflect bone mineral density on cervical spine computed tomography	Han, Kyungmin; You, Soon Tae; Lee, Ho Jin; Kim, Il Sup; Hong, Jae Taek; Sung, Jae Hoon	SKELETAL RADIOLOGY	2022	35419706	10.1007/s00256-022-04050-4	Not relevant data
Differences in time-to-fusion based on absence of peri-graft radiolucency and trabecular bone bridging criteria after transforaminal lumbar interbody fusion in patients with low and normal bone density	Choi, Tae Yang; Chang, Min-Yung; Lee, Seung Hyun; Park, Yung; Ha, Joong Won; Park, Jin Hyun	SKELETAL RADIOLOGY	2023	36305913	10.1007/s00256-022-04219-x	Not relevant data
Dual energy CT angiography: pros and cons of dual-energy metal artifact reduction algorithm in patients after endovascular aortic repair	Boos, Johannes; Fang, Jieming; Heidinger, Benedikt H.; Raptopoulos, Vassilios; Brook, Olga R.	ABDOMINAL RADIOLOGY	2017	27896386	10.1007/s00261-016-0973-7	Not relevant data
Metal implants on CT: comparison of iterative reconstruction algorithms for reduction of metal artifacts with single energy and spectral CT scanning in a phantom model	Fang, Jieming; Zhang, Da; Wilcox, Carol; Heidinger, Benedikt; Raptopoulos, Vassilios; Brook, Alexander; Brook, Olga R.	ABDOMINAL RADIOLOGY	2017	28044188	10.1007/s00261-016-1023-1	Not relevant data
Combined application of virtual monoenergetic high keV images and the orthopedic metal artifact reduction algorithm (O-MAR): effect on image quality	Park, Junghoan; Kim, Se Hyung; Han, Joon Koo	ABDOMINAL RADIOLOGY	2019	30135970	10.1007/s00261-018-1748-0	Not relevant data
Opportunistic bone density screening for the abdominal radiologist using colored CT images: a pilot retrospective study	Smith, Andrew; Khan, Majid; Varney, Elliot; Liu, Boshen; Roda, Manohar; Reed, Chris; Morris, Robert; Joyner, David; Lirette, Seth T.; Mosley, Thomas	ABDOMINAL RADIOLOGY	2019	30229420	10.1007/s00261-018-1770-2	Not relevant data
Fully automated CT imaging biomarkers of bone, muscle, and fat: correcting for the effect of intravenous contrast	Perez, Alberto A.; Pickhardt, Perry J.; Elton, Daniel C.; Sandfort, Veit; Summers, Ronald M.	ABDOMINAL RADIOLOGY	2021	32948910	10.1007/s00261-020-02755-5	Not relevant data
Bone mineralization changes of the glenoid in shoulders with symptomatic rotator cuff tear	Harada, Yohei; Yokoya, Shin; Akiyama, Yuji; Mochizuki, Yu; Ochi, Mitsuo; Adachi, Nobuo	INTERNATIONAL ORTHOPAEDICS	2018	29876627	10.1007/s00264-018-4004-x	Not relevant data
Evaluation of CT Angiography Image Quality Acquired with Single-Energy Metal Artifact Reduction (SEMAR) Algorithm in Patients After Complex Endovascular Aortic Repair	Ragusi, M. A. A. D.; van der Meer, R. W.; Joemai, R. M. S.; van Schaik, J.; van Rijswijk, C. S. P.	CARDIOVASCULAR AND INTERVENTIONAL RADIOLOGY	2018	29086057	10.1007/s00270-017-1812-0	Not relevant data
Bicipital tuberosity bone characteristics in surgical reattachment of the distal biceps: anatomical and radiological study	Lazaro-Amoros, Alexandre; Tomas-Batlle, Xavier; Ballesteros-Betancourt, Jose; Rios Guillermo, Jose; Gomez-Bonsfills, Xavier; Cardona-Morera de la Vall, Xavier; Llusa-Perez, Manuel	SURGICAL AND RADIOLOGIC ANATOMY	2017	27294837	10.1007/s00276-016-1711-0	Not relevant data
Quantitative assessment of bone marrow attenuation values at MDCT: An objective tool for the detection of bone bruise related to occult sacral insufficiency fractures	Henes, F. O.; Groth, M.; Bley, T. A.; Regier, M.; Nuechtern, J. V.; Ittrich, H.; Treszl, A.; Adam, G.; Bannas, P.	EUROPEAN RADIOLOGY	2012	22585406	10.1007/s00330-012-2472-8	Not relevant data
Osteoporosis markers on low-dose lung cancer screening chest computed tomography scans predict all-cause mortality	Buckens, C. F.; van der Graaf, Y.; Verkooijen, H. M.; Mali, W. P.; Isgum, I.; Mol, C. P.; Verhaar, H. J.; Vliegenthart, R.; Oudkerk, M.; van Aalst, C. M.; de Koning, H. J.; de Jong, P. A.	EUROPEAN RADIOLOGY	2015	25323601	10.1007/s00330-014-3361-0	Not relevant data
Opportunistic screening for osteoporosis on routine computed tomography? An external validation study	Buckens, Constantinus F.; Dijkhuis, Gawein; de Keizer, Bart; Verhaar, Harald J.; de Jong, Pim A.	EUROPEAN RADIOLOGY	2015	25591750	10.1007/s00330-014-3584-0	Not relevant data
CT metal artifacts in patients with total hip replacements: for artifact reduction monoenergetic reconstructions and post-processing algorithms are both efficient but not similar	Laukamp, Kai Roman; Lennartz, Simon; Neuhaus, Victor-Frederic; Hokamp, Nils Grosse; Rau, Robert; Le Blanc, Markus; Abdullayev, Nuran; Mpotsaris, Anastasios; Maintz, David; Borggrefe, Jan	EUROPEAN RADIOLOGY	2018	29725834	10.1007/s00330-018-5414-2	Not relevant data
Comparison of the diagnostic performance of CT Hounsfield unit histogram analysis and dual-energy X-ray absorptiometry in predicting osteoporosis of the femur	Lim, Hyun Kyung; Ha, Hong Il; Park, Sun-Young; Lee, Kwanseop	EUROPEAN RADIOLOGY	2019	30255256	10.1007/s00330-018-5728-0	Not relevant data
Improved prediction of incident vertebral fractures using opportunistic QCT compared to DXA	Loeffler, Maximilian T.; Jacob, Alina; Valentinitsch, Alexander; Rienmueller, Anna; Zimmer, Claus; Ryang, Yu-Mi; Baum, Thomas; Kirschke, Jan S.	EUROPEAN RADIOLOGY	2019	30790025	10.1007/s00330-019-06018-w	Not relevant data
Improvements of diagnostic accuracy and visualization of vertebral metastasis using multi-level virtual non-calcium reconstructions from dual-layer spectral detector computed tomography	Abdullayev, N.; Hokamp, N. Grosse; Lennartz, S.; Holz, J. A.; Romman, Z.; Pahn, G.; Neuhaus, V; Maintz, D.; Krug, B.; Borggrefe, J.	EUROPEAN RADIOLOGY	2019	31041562	10.1007/s00330-019-06233-5	Not relevant data
Color-coded virtual non-calcium dual-energy CT for the depiction of bone marrow edema in patients with acute knee trauma: a multireader diagnostic accuracy study	Booz, Christian; Noeske, Jochen; Lenga, Lukas; Martin, Simon S.; Yel, Ibrahim; Eichler, Katrin; Gruber-Rouh, Tatjana; Huizinga, Nicole; Albrecht, Moritz H.; Vogl, Thomas J.; Wichmann, Julian L.	EUROPEAN RADIOLOGY	2020	31350586	10.1007/s00330-019-06304-7	Not relevant data
Bone marrow edema in sacroiliitis: detection with dual-energy CT	Chen, Min; Herregods, Nele; Jaremko, Jacob L.; Carron, Philippe; Elewaut, Dirk; Van den Bosch, Filip; Jans, Lennart	EUROPEAN RADIOLOGY	2020	32055947	10.1007/s00330-020-06670-7	Not relevant data
Incremental diagnostic value of color-coded virtual non-calcium dual-energy CT for the assessment of traumatic bone marrow edema of the scaphoid	Koch, Vitali; Mueller, Felix Christoph; Gosvig, Kasper; Albrecht, Moritz H.; Yel, Ibrahim; Lenga, Lukas; Martin, Simon S.; Cavallaro, Marco; Wichmann, Julian L.; Mader, Christoph; D'Angelo, Tommaso; Mazziotti, Silvio; Cicero, Giuseppe; Vogl, Thomas J.; Booz, Christian	EUROPEAN RADIOLOGY	2021	33409799	10.1007/s00330-020-07541-x	Not relevant data
Comprehensive comparison of dual-energy computed tomography and magnetic resonance imaging for the assessment of bone marrow edema and fracture lines in acute vertebral fractures	Cavallaro, Marco; D'Angelo, Tommaso; Albrecht, Moritz H.; Yel, Ibrahim; Martin, Simon S.; Wichmann, Julian L.; Lenga, Lukas; Mazziotti, Silvio; Blandino, Alfredo; Ascenti, Giorgio; Longo, Marcello; Vogl, Thomas J.; Booz, Christian	EUROPEAN RADIOLOGY	2022	34215940	10.1007/s00330-021-08081-8	Not relevant data
Comparison of HU histogram analysis and BMD for proximal femoral fragility fracture assessment: a retrospective single-center case-control study	Park, Sun-Young; Ha, Hong Il; Lee, Injae; Lim, Hyun Kyung	EUROPEAN RADIOLOGY	2022	34647175	10.1007/s00330-021-08281-2	Not relevant data
Association between opportunistic vertebral bone density measurements and new vertebral fractures after percutaneous vertebral cementoplasty: a case-control study	Seuvic, Francois-Matthieu; Gillet, Romain; Louis, Matthias; Germain, Edouard; Lombard, Charles; Blum, Alain; Gondim Teixeira, Pedro Augusto	EUROPEAN RADIOLOGY	2023	35776181	10.1007/s00330-022-08946-6	Not relevant data
Opportunistic screening for osteoporosis and osteopenia from CT scans of the abdomen and pelvis using machine learning	Sebro, Ronnie; De la Garza-Ramos, Cynthia	EUROPEAN RADIOLOGY	2023	36166085	10.1007/s00330-022-09136-0	Not relevant data
Preliminary evaluation of dual-energy CT to quantitatively assess bone marrow edema in patients with diabetic foot ulcers and suspected osteomyelitis	Mens, M. A.; de Geus, A.; Wellenberg, R. H. H.; Streekstra, G. J.; Weil, N. L.; Bus, S. A.; Busch-Westbroek, T. E.; Nieuwdorp, M.; Maas, M.	EUROPEAN RADIOLOGY	2023	36820925	10.1007/s00330-023-09479-2	Not relevant data
Recovery of coral cover in records spanning 44 yr for reefs in KAne'ohe Bay, Oa'hu, Hawai'i	Stimson, John	CORAL REEFS	2018		10.1007/s00338-017-1633-2	Not relevant data
Inter- and intraobserver assessment of periacetabular osteodensitometry after cemented and uncemented total hip arthroplasty using computed tomography	Schmidt, R; Pitto, RP; Kress, A; Ehremann, C; Nowak, TE; Reulbach, U; Forst, R; Muller, L	ARCHIVES OF ORTHOPAEDIC AND TRAUMA SURGERY	2005	15843945	10.1007/s00402-005-0812-8	Not relevant data
Atraumatic femoral head necrosis: a biomechanical, histological and radiological examination compared to primary hip osteoarthritis	Alexander, Hofmann; Benjamin, Fischer; Stefan, Schleifenbaum; Sascha, Kurz; Melanie, Edel; Gudrun, Borte; Gabriele, Lehmann; Andreas, Roth	ARCHIVES OF ORTHOPAEDIC AND TRAUMA SURGERY	2022	33970320	10.1007/s00402-021-03890-4	Records excluded after abstract screening
Age and gender-dependent bone density changes of the human skull disclosed by high-resolution flat-panel computed tomography	Schulte-Geers, Christina; Obert, Martin; Schilling, Rene L.; Harth, Sebastian; Traupe, Horst; Gizewski, Elke R.; Verhoff, Marcel A.	INTERNATIONAL JOURNAL OF LEGAL MEDICINE	2011	21234583	10.1007/s00414-010-0544-3	Records excluded after abstract screening
Whole-body vibration and resistance exercise prevent long-term hindlimb unloading-induced bone loss: independent and interactive effects	Li, Zhili; Tan, Cheng; Wu, Yonghua; Ding, Ye; Wang, Huijuan; Chen, Wenjuan; Zhu, Yu; Ma, Honglei; Yang, Honghui; Liang, Wenbin; Jiang, Shizhong; Wang, Desheng; Wang, Linjie; Tang, Guohua; Wang, Jun	EUROPEAN JOURNAL OF APPLIED PHYSIOLOGY	2012	22371114	10.1007/s00421-012-2355-3	Records excluded after abstract screening
Mutation in histone deacetylase clr6 promotes the survival of S. pombe cds1 null mutant in response to hydroxyurea	Khan, Saman; Ahamad, Nafees; Panigrahi, Lalita; Walworth, Nancy; Ahmed, Shakil	MOLECULAR GENETICS AND GENOMICS	2020	32124033	10.1007/s00438-020-01655-z	Records excluded after abstract screening
Morphometric parameters of muscle and bone in critically ill patients Post hoc analysis of the VITdAL-ICU trial	Malle, Oliver; Maurer, Dietmar; Wagner, Doris; Schnedl, Christian; Amrein, Steven; Pieber, Thomas; Fahrleitner-Pammer, Astrid; Dimai, Hans Peter; Amrein, Karin	WIENER KLINISCHE WOCHENSCHRIFT	2021	32945947	10.1007/s00508-020-01736-4	Records excluded after abstract screening
The use of CT Hounsfield unit values to identify the undiagnosed spinal osteoporosis in patients with lumbar degenerative diseases	Zou, Da; Li, Weishi; Deng, Chao; Du, Guohong; Xu, Nanfang	EUROPEAN SPINE JOURNAL	2019	30306332	10.1007/s00586-018-5776-9	Records excluded after abstract screening
Assessment of bone quality at the lumbar and sacral spine using CT scans: a retrospective feasibility study in 50 comparing CT and DXA data	Berger-Groch, J.; Thiesen, D. M.; Ntalos, D.; Hennes, F.; Hartel, M. J.	EUROPEAN SPINE JOURNAL	2020	31955257	10.1007/s00586-020-06292-z	Records excluded after abstract screening
Endplate volumetric bone mineral density measured by quantitative computed tomography as a novel predictive measure of severe cage subsidence after standalone lateral lumbar fusion	Okano, Ichiro; Jones, Conor; Salzmann, Stephan N.; Reisener, Marie-Jacqueline; Sax, Oliver C.; Rentenberger, Colleen; Shue, Jennifer; Carrino, John A.; Sama, Andrew A.; Cammisa, Frank P.; Girardi, Federico P.; Hughes, Alexander P.	EUROPEAN SPINE JOURNAL	2020	32130528	10.1007/s00586-020-06348-0	Records excluded after abstract screening
Characteristics of vertebral CT Hounsfield units in elderly patients with acute vertebral fragility fractures	Zou, Da; Ye, Kaifeng; Tian, Yun; Li, Weishi; Zhou, Fang; Zhang, Zhishan; Lu, Zhengyang; Xu, Zhongning	EUROPEAN SPINE JOURNAL	2020	32157387	10.1007/s00586-020-06363-1	Records excluded after abstract screening
Cervical endplate bone density distribution measured by CT osteoabsorptiometry and direct comparison with mechanical properties of the endplate	Hara, Takeshi; Ohara, Yukoh; Abe, Eiji; Takami, Kaosu; Orias, Alejandro A. Espinoza; Arai, Hajime; Inoue, Nozomu	EUROPEAN SPINE JOURNAL	2021	34268667	10.1007/s00586-021-06920-2	Records excluded after abstract screening
The efficacy and safety of short-course neoadjuvant denosumab for en bloc spondylectomy in spinal giant cell tumor of bone: a preliminary report	Tang, Qinglian; Lu, Jinchang; Zhu, Xiaojun; Song, Guohui; Wu, Hao; Xu, Huaiyuan; Wang, Anqi; Wang, Jin	EUROPEAN SPINE JOURNAL	2023	37318598	10.1007/s00586-023-07770-w	Records excluded after abstract screening
Cortical bone trajectory and traditional trajectory-a radiological evaluation of screw-bone contact	Kojima, Kota; Asamoto, Shunji; Kobayashi, Yoshiomi; Ishikawa, Masayuki; Fukui, Yasuyuki	ACTA NEUROCHIRURGICA	2015	26021578	10.1007/s00701-015-2432-6	Records excluded after abstract screening
Observed turbulence characteristics in unstable conditions over the city of Tehran based on similarity theory	Pegahfar, N.; Zawar-Reza, P.	METEOROLOGY AND ATMOSPHERIC PHYSICS	2017		10.1007/s00703-016-0482-9	Records excluded after abstract screening
Experimental study on water entry of circular cylinders with inclined angles	Wei, Zhaoyu; Hu, Changhong	JOURNAL OF MARINE SCIENCE AND TECHNOLOGY	2015		10.1007/s00773-015-0326-1	Records excluded after abstract screening
Assessment of the morpho-densitometric parameters of the lumbar pedicles in osteoporotic and control women undergoing routine abdominal MDCT examinations	Papadakis, Antonios E.; Karantanas, Apostolos H.; Papadokostakis, Giorgos; Damilakis, John	JOURNAL OF BONE AND MINERAL METABOLISM	2011	20976512	10.1007/s00774-010-0227-7	Records excluded after abstract screening
Effects of mild hyperbaric oxygen on osteoporosis induced by hindlimb unloading in rats	Takemura, Ai; Pajevic, Paola Divieti; Egawa, Tatsuro; Teshigawara, Rika; Hayashi, Tatsuya; Ishihara, Akihiko	JOURNAL OF BONE AND MINERAL METABOLISM	2020	32350615	10.1007/s00774-020-01100-6	Records excluded after abstract screening
Delayed-onset of slipped capital femoral epiphysis	Song, Kwang Soon; Lim, Youg Wook; Ok, In Young; Lee, Si Wook	JOURNAL OF ORTHOPAEDIC SCIENCE	2015	25338654	10.1007/s00776-014-0660-x	Records excluded after abstract screening
Should radiologists care about kV? Phantom and clinical study of effects of kV on hemoperitoneumHU in the setting ofsplenic injuries.	Hickman, Dillon; Zhang, Jie; McQuerry, Kristen; Lee, James	Emergency radiology	2020	31773437	10.1007/s10140-019-01738-4	Records excluded after abstract screening
Dual energy CT can aid in the emergent differentiation of acute traumatic and pathologic fractures of the pelvis and long bones.	Issa, Ghada; Mulligan, Michael	Emergency radiology	2020	31982986	10.1007/s10140-020-01753-w	Records excluded after abstract screening
Micromechanics-based conversion of CT data into anisotropic elasticity tensors, applied to FE simulations of a mandible	Hellmich, Christian; Kober, Cornelia; Erdmann, Bodo	ANNALS OF BIOMEDICAL ENGINEERING	2008	17952601	10.1007/s10439-007-9393-8	Records excluded after abstract screening
Variety of well behaved exact solutions of Einstein-Maxwell field equations: an application to Strange Quark stars, Neutron stars and Pulsars	Pant, Neeraj; Negi, P. S.	ASTROPHYSICS AND SPACE SCIENCE	2012		10.1007/s10509-011-0919-z	Records excluded after abstract screening
Can spacetime be a condensate?	Hu, BL	INTERNATIONAL JOURNAL OF THEORETICAL PHYSICS	2005		10.1007/s10773-005-8895-0	Records excluded after abstract screening
Role of cannabinoid receptor 1 and the peroxisome proliferator-activated receptor alpha in mediating anti-nociceptive effects of synthetic cannabinoids and a cannabinoid-like compound	Alsalem, Mohammad; Haddad, Mansour; Aldossary, Sara A.; Kalbouneh, Heba; Altarifi, Ahmad; Jaffal, Sahar M.; Abbas, Manal A.; Aldaoud, Nour; El-Salem, Khalid	INFLAMMOPHARMACOLOGY	2019	30945071	10.1007/s10787-019-00584-7	Records excluded after abstract screening
The kinetics of remodeling of a calcium sulfate/calcium phosphate bioceramic	Civinini, Roberto; Capone, Antonio; Carulli, Christian; Matassi, Fabrizio; Nistri, Lorenzo; Innocenti, Massimo	JOURNAL OF MATERIALS SCIENCE-MATERIALS IN MEDICINE	2017	28785889	10.1007/s10856-017-5940-5	Records excluded after abstract screening
Impact of comorbidities and functional impairment on 5-year loss of health utility in patients with lower-limb osteoarthritis in the KHOALA cohort	Omorou, Abdou Y.; Achit, Hamza; Wieczorek, Maud; Pouchot, Jacques; Fautrel, Bruno; Rat, Anne-Christine; Guillemin, Francis	QUALITY OF LIFE RESEARCH	2019	31273625	10.1007/s11136-019-02243-4	Records excluded after abstract screening
The effect of rotational degree and routine activity on the risk of collapse in transtrochanteric rotational osteotomy for osteonecrosis of the femoral head-a finite element analysis	Xie, Pusheng; Deng, Yuping; Tan, Jinchuan; Wang, Mian; Yang, Yang; Ouyang, Hanbin; Huang, Wenhua	MEDICAL & BIOLOGICAL ENGINEERING & COMPUTING	2020	32016806	10.1007/s11517-020-02137-5	Records excluded after abstract screening
Diagnostic accuracy of dual-energy CT and virtual non-calcium techniques to evaluate bone marrow edema in vertebral compression fractures	Foti, Giovanni; Beltramello, Alberto; Catania, Matteo; Rigotti, Stefano; Serra, Gerardo; Carbognin, Giovanni	RADIOLOGIA MEDICA	2019	30712165	10.1007/s11547-019-00998-x	Records excluded after abstract screening
Identification of bone marrow edema of the ankle: diagnostic accuracy of dual-energy CT in comparison with MRI	Foti, Giovanni; Catania, Matteo; Caia, Simone; Romano, Luigi; Beltramello, Alberto; Zorzi, Claudio; Carbognin, Giovanni	RADIOLOGIA MEDICA	2019	31273545	10.1007/s11547-019-01062-4	Records excluded after abstract screening
Identification of bone marrow edema of the knee: diagnostic accuracy of dual-energy CT in comparison with MRI	Foti, Giovanni; Mantovani, William; Faccioli, Niccolo; Crivellari, Giacomo; Romano, Luigi; Zorzi, Claudio; Carbognin, Giovanni	RADIOLOGIA MEDICA	2021	32840730	10.1007/s11547-020-01267-y	Records excluded after abstract screening
The influence of osteophyte depiction in CT for patient-specific guided hip resurfacing procedures	Kunz, M.; Balaketheeswaran, S.; Ellis, R. E.; Rudan, J. F.	INTERNATIONAL JOURNAL OF COMPUTER ASSISTED RADIOLOGY AND SURGERY	2015	25861892	10.1007/s11548-015-1200-7	Records excluded after abstract screening
Evaluation of the quality of CT images acquired with the single energy metal artifact reduction (SEMAR) algorithm in patients with hip and dental prostheses and aneurysm embolization coils	Sonoda, Akinaga; Nitta, Norihisa; Ushio, Noritoshi; Nagatani, Yukihiro; Okumura, Noriaki; Otani, Hideji; Murata, Kiyoshi	JAPANESE JOURNAL OF RADIOLOGY	2015	26403615	10.1007/s11604-015-0478-2	Records excluded after abstract screening
Single-energy metal artifact reduction for helical computed tomography of the pelvis in patients with metal hip prostheses	Yasaka, Koichiro; Maeda, Eriko; Hanaoka, Shouhei; Katsura, Masaki; Sato, Jiro; Ohtomo, Kuni	JAPANESE JOURNAL OF RADIOLOGY	2016	27400700	10.1007/s11604-016-0566-y	Records excluded after abstract screening
Utility of second-generation single-energy metal artifact reduction in helical lung computed tomography for patients with pulmonary arteriovenous malformation after coil embolization	Asano, Yudai; Tada, Akihiro; Shinya, Takayoshi; Masaoka, Yoshihisa; Iguchi, Toshihiro; Sato, Shuhei; Kanazawa, Susumu	JAPANESE JOURNAL OF RADIOLOGY	2018	29429141	10.1007/s11604-018-0723-6	Records excluded after abstract screening
Pre-operative Sarcopenia Identifies Patients at Risk for Poor Survival After Resection of Biliary Tract Cancers	Chakedis, Jeffery; Spolverato, Gaya; Beal, Eliza W.; Woelfel, Ingrid; Bagante, Fabio; Merath, Katiuscha; Sun, Steven H.; Chafitz, Aaron; Galo, Jason; Dillhoff, Mary; Cloyd, Jordan; Pawlik, Timothy M.	JOURNAL OF GASTROINTESTINAL SURGERY	2018	29855867	10.1007/s11605-018-3802-1	Records excluded after abstract screening
Opportunistic screening for osteoporosis in abdominal computed tomography for Chinese population	Li, Yan-Lin; Wong, Kin-Hoi; Law, Martin Wai-Ming; Fang, Benjamin Xin-Hao; Lau, Vince Wing-Hang; Vardhanabuti, Vince Varut; Lee, Victor Kam-Ho; Cheng, Andrew Kai-Chun; Ho, Wai-Yin; Lam, Wendy Wai-Man	ARCHIVES OF OSTEOPOROSIS	2018	29987388	10.1007/s11657-018-0492-y	Records excluded after abstract screening
Risk factors for loss of bone mineral density after curative esophagectomy	Elliott, Jessie A.; Casey, Sean; Murphy, Conor F.; Docherty, Neil G.; Ravi, Narayanasamy; Beddy, Peter; Reynolds, John V.; le Roux, Carel W.	ARCHIVES OF OSTEOPOROSIS	2019	30627886	10.1007/s11657-018-0556-z	Records excluded after abstract screening
A pilot study comparing daily teriparatide with monthly cycles of teriparatide and raloxifene	Goel, Heenam; Libber, Jessie; Borchardt, Gretta; Krueger, Diane; Binkley, Neil	ARCHIVES OF OSTEOPOROSIS	2021	33856570	10.1007/s11657-021-00933-6	Records excluded after abstract screening
Numerical Simulation of Mechanically Adaptive Bone Remodeling Around Teeth and Implants: A Comparison with Clinical Images	Su, Kangning; Gao, Chengyao; Qiu, Guoxian; Yuan, Li; Yang, Jie; Du, Jing	JOM	2022		10.1007/s11837-022-05533-4	Records excluded after abstract screening
What Is the Effect of High-dose Radiation on Bone in Patients With Sacral Chordoma? A CT Study	Palthe, Olivier van Wulfften; Jee, Kyung-Wook; Bramer, Jos A. M.; Hornicek, Francis J.; Chen, Yen-Lin E.; Schwab, Joseph H.	CLINICAL ORTHOPAEDICS AND RELATED RESEARCH	2018	29529635	10.1007/s11999.0000000000000063	Records excluded after abstract screening
Method for automatically generating a two-dimensional triangular mesh of a bone from a CT image considering its density heterogeneity	Kim, Byung Chul; Lee, Junho; Kwon, Ki-Youn	JOURNAL OF MECHANICAL SCIENCE AND TECHNOLOGY	2020		10.1007/s12206-020-0626-1	Records excluded after abstract screening
Increased Blood Flow by Unilateral Intermittent Compression on Hindlimbs May Prevent Bone Loss	Huang, Yunfei; Luan, Huiqin; Sun, Lianwen; Wang, Shouhui; Fan, Yubo	MICROGRAVITY SCIENCE AND TECHNOLOGY	2018		10.1007/s12217-018-9661-2	Records excluded after abstract screening
Evaluation of dual energy CT and iterative metal artefact reduction (iMAR) for artefact reduction in radiation therapy	Lim, P.; Barber, J.; Sykes, J.	AUSTRALASIAN PHYSICAL & ENGINEERING SCIENCES IN MEDICINE	2019	31602593	10.1007/s13246-019-00801-1	Records excluded after abstract screening
Computed tomography-based paravertebral muscle density predicts subsequent vertebral fracture risks independently of bone mineral density in postmenopausal women following percutaneous vertebral augmentation	Zhang, Shu-Bao; Chen, Hao; Xu, Hao-Wei; Yi, Yu-Yang; Fang, Xin-Yue; Wang, Shan-Jin	AGING CLINICAL AND EXPERIMENTAL RESEARCH	2022	36001272	10.1007/s40520-022-02218-5	Records excluded after abstract screening
Association of glycosphingolipids with intermediate filaments of human umbilical vein endothelial cells.	Gillard, B K; Heath, J P; Thurmon, L T; Marcus, D M	Experimental cell research	1991	1899071	10.1016/0014-4827(91)90062-Y	Records excluded after abstract screening
Associated risk factors of diabetes in Kin-Hu, Kinmen.	Chou, P; Liao, M J; Tsai, S T	Diabetes research and clinical practice	1994	7736904	10.1016/0168-8227(94)90065-5	Records excluded after abstract screening
Genetic and biochemical analysis of IHF/HU hybrid proteins.	Goldenberg, D; Giladi, H; Oppenheim, A B	Biochimie	1994	7748938	10.1016/0300-9084(94)90019-1	Records excluded after abstract screening
Epidemiology of hypertension in Kin-Hu, Kinmen.	Chen, C H; Lin, H C; Kuo, H S; Chang, M S; Chou, P	American journal of hypertension	1995	7619353	10.1016/0895-7061(94)00016-5	Records excluded after abstract screening
Enhancing the efficacy of preoperative autologous blood donation by erythropoietin.	Schlaeppi, B; Gunter, P; Nydegger, U E	Transfusion science	1994	10172084	10.1016/0955-3886(94)90092-2	Records excluded after abstract screening
Relations of mechanical properties to density and CT numbers in human bone.	Rho, J Y; Hobatho, M C; Ashman, R B	Medical engineering & physics	1995	7670694	10.1016/1350-4533(95)97314-F	Records excluded after abstract screening
The predictive value of quantitative computed tomography for vertebral body compressive strength and ash density.	Mosekilde, L; Bentzen, S M; Ortoft, G; Jorgensen, J	Bone	1989	2624829	10.1016/8756-3282(89)90080-X	Records excluded after abstract screening
Visceral fat analysis at CT colonography	Johnson, Kristina T.; Harmsen, William S.; Limburg, Paul J.; Carston, Michael J.; Johnson, Charles D.	ACADEMIC RADIOLOGY	2006	16843848	10.1016/j.acra.2006.04.008	Records excluded after abstract screening
Patient Size Compensated Automatic Tube Current Modulation in Multi-detector Row CT of the Abdomen and Pelvis	Li, Jianhai; Udayasankar, Unni K.; Tang, Xiangyang; Toth, Thomas L.; Small, William C.; Kalra, Mannudeep K.	ACADEMIC RADIOLOGY	2011	21075016	10.1016/j.acra.2010.09.014	Records excluded after abstract screening
Osteoporosis Screening Using Areal Bone Mineral Density Estimation from Diagnostic CT Images	Tay, Wei-Liang; Chui, Chee-Kong; Ong, Sim-Heng; Ng, Alvin Choong-Meng	ACADEMIC RADIOLOGY	2012	22958722	10.1016/j.acra.2012.05.017	Records excluded after abstract screening
Dose Reduction Does Not Affect Detection of Bone Marrow Lesions with Dual-energy CT Virtual Noncalcium Technique	Pache, Gregor; Bulla, Stefan; Baumann, Tobias; Bayer, Joerg; Reising, Kilian; Strohm, Peter; Langer, Mathias; Blanke, Philipp	ACADEMIC RADIOLOGY	2012	23020888	10.1016/j.acra.2012.08.006	Records excluded after abstract screening
Spinal Bone Bruise: Can Computed Tomography (CT) Enable Accurate Diagnosis?	Na, Domin; Hong, Suk-Joo; Yoon, Min A.; Ahn, Kyung-Sik; Kang, Chang Ho; Kim, Baek Hyun; Jang, Yeonggul	ACADEMIC RADIOLOGY	2016	27432268	10.1016/j.acra.2016.06.006	Records excluded after abstract screening
Deep Learning-based Post Hoc CT Denoising for the Coronary Perivascular Fat Attenuation Index.	Nishii, Tatsuya; Kobayashi, Takuma; Saito, Tatsuya; Kotoku, Akiyuki; Ohta, Yasutoshi; Kitahara, Satoshi; Umehara, Kensuke; Ota, Junko; Horinouchi, Hiroki; Morita, Yoshiaki; Noguchi, Teruo; Ishida, Takayuki; Fukuda, Tetsuya	Academic radiology	2023	36868878	10.1016/j.acra.2023.01.023	Records excluded after abstract screening
A SPH elastic-viscoplastic model for granular flows and bed-load transport	Ghaitanellis, Alex; Violeau, Damien; Ferrand, Martin; Abderrezzak, Kamal El Kadi; Leroy, Agnes; Joly, Antoine	ADVANCES IN WATER RESOURCES	2018		10.1016/j.advwatres.2017.11.007	Records excluded after abstract screening
Support vector machines are superior to principal components analysis for selecting the optimal bones' CT attenuations for opportunistic screening for osteoporosis using CT scans of the foot or ankle.	Sebro, Ronnie; De la Garza-Ramos, Cynthia	Osteoporosis and sarcopenia	2022	36268496	10.1016/j.afos.2022.09.002	Records excluded after abstract screening
Bone density measurement in interdental areas with simulated placement of orthodontic miniscrew implants	Choi, Jin-Hugh; Park, Chang-Hun; Yi, Seung-Won; Lim, Hoi-Jeong; Hwang, Hyeon-Shik	AMERICAN JOURNAL OF ORTHODONTICS AND DENTOFACIAL ORTHOPEDICS	2009	19962594	10.1016/j.ajodo.2009.04.019	Records excluded after abstract screening
Effect of Pericardial Fat Volume and Density on Markers of Insulin Resistance and Inflammation in Patients With Human Immunodeficiency Virus Infection	Longenecker, Chris T.; Margevicius, Seunghee; Liu, Yiying; Schluchter, Mark D.; Yun, Chun-Ho; Bezerra, Hiram G.; McComsey, Grace A.	AMERICAN JOURNAL OF CARDIOLOGY	2017	28822563	10.1016/j.amjcard.2017.07.019	Records excluded after abstract screening
Severe necrotizing myopathy subsequent to Merkel cell carcinoma	Hocar, O.; Poszepczynska-Guigne, E.; Faye, O.; Wechsler, J.; Bagot, M.; Buffard, V.	ANNALES DE DERMATOLOGIE ET DE VENEREOLOGIE	2011	21333825	10.1016/j.annder.2010.11.008	Records excluded after abstract screening
Greater Adipose Tissue Distribution and Diminished Spinal Musculoskeletal Density in Adults With Cerebral Palsy	Peterson, Mark D.; Zhang, Peng; Haapala, Heidi J.; Wang, Stewart C.; Hurvitz, Edward A.	ARCHIVES OF PHYSICAL MEDICINE AND REHABILITATION	2015	26140740	10.1016/j.apmr.2015.06.007	Records excluded after abstract screening
Relationship Between Acetabular Hounsfield Unit Values and Periprosthetic Fractures in Cementless Total Hip Arthroplasty: A Matched Case-Control Study.	Nishi, Masanori; Okano, Ichiro; Yoshikawa, Yasushi; Tochio, Hidenori; Usui, Yuki; Inagaki, Katsunori	Arthroplasty today	2022	35510068	10.1016/j.artd.2021.11.016	Records excluded after abstract screening
The Impact of Pre-Operative Healthcare Utilization on Complications, Readmissions, and Post-Operative Healthcare Utilization Following Total Joint Arthroplasty	Creager, Ashley E.; Kleven, Andrew D.; Kesimoglu, Ziynet Nesibe; Middleton, Austin H.; Holub, Meaghan N.; Bozdag, Serdar; Edelstein, Adam, I	JOURNAL OF ARTHROPLASTY	2022	34793857	10.1016/j.arth.2021.11.018	Records excluded after abstract screening
Long-term absorption of beta-tricalcium phosphate poly-L-lactic acid interference screws	Barber, F. Alan; Dockery, William D.	ARTHROSCOPY-THE JOURNAL OF ARTHROSCOPIC AND RELATED SURGERY	2008	18375277	10.1016/j.arthro.2007.10.004	Records excluded after abstract screening
A Computed Tomography Scan Assessment of Synthetic Multiphase Polymer Scaffolds Used for Osteochondral Defect Repair	Barber, F. Alan; Dockery, William D.	ARTHROSCOPY-THE JOURNAL OF ARTHROSCOPIC AND RELATED SURGERY	2011	20952149	10.1016/j.arthro.2010.06.023	Records excluded after abstract screening
Long-Term Degradation of a Poly-Lactide Co-Glycolide/beta-Tricalcium Phosphate Biocomposite Interference Screw	Barber, F. Alan; Dockery, W. D.; Hrnack, Scott A.	ARTHROSCOPY-THE JOURNAL OF ARTHROSCOPIC AND RELATED SURGERY	2011	21429700	10.1016/j.arthro.2010.11.056	Records excluded after abstract screening
Long-Term Degradation of Self-Reinforced Poly-Levo (96%)/Dextro (4%)-Lactide/beta-Tricalcium Phosphate Biocomposite Interference Screws	Barber, F. Alan; Dockery, W. D.	ARTHROSCOPY-THE JOURNAL OF ARTHROSCOPIC AND RELATED SURGERY	2016	26549594	10.1016/j.arthro.2015.08.037	Records excluded after abstract screening
Risk assessment and management via multi-source information fusion for undersea tunnel construction	Zhou, Hong; Zhao, Yinghui; Shen, Qiang; Yang, Liu; Cai, Hubo	AUTOMATION IN CONSTRUCTION	2020		10.1016/j.autcon.2019.103050	Records excluded after abstract screening
Reorganization of motor cortex and impairment of motor performance induced by hindlimb unloading are partially reversed by cortical IGF-1 administration	Mysoet, Julien; Canu, Marie-Helene; Gillet, Christophe; Fourneau, Julie; Garnier, Cyril; Bastide, Bruno; Dupont, Erwan	BEHAVIOURAL BRAIN RESEARCH	2017	27717815	10.1016/j.bbr.2016.10.005	Records excluded after abstract screening
Establishment of a new model of human multiple myeloma using NOD/SCID/gamma(null)(c) (NOG) mice	Miyakawa, Y; Ohnishi, Y; Tomisawa, M; Monnai, M; Kohmura, K; Ueyama, Y; Ito, M; Ikeda, Y; Kizaki, M; Nakamura, M	BIOCHEMICAL AND BIOPHYSICAL RESEARCH COMMUNICATIONS	2004	14684154	10.1016/j.bbrc.2003.11.120	Records excluded after abstract screening
Severity of Brazilian sickle cell disease patients: Severity scores and feasibility of the Bayesian network model use	Belini Junior, Edis; Humberto Silva, Danilo Grunig; Torres, Lidiane de Souza; Okumura, Jessika Viviani; de Castro Lobo, Clarisse Lopes; Bonini-Domingos, Claudia Regina	BLOOD CELLS MOLECULES AND DISEASES	2015	25842370	10.1016/j.bcmd.2015.01.011	Records excluded after abstract screening
Effect of simulated weightlessness on osteoprogenitor cell number and proliferation in young and adult rats	Basso, N; Bellows, CG; Heersche, JNM	BONE	2005	15664015	10.1016/j.bone.2004.09.016	Records excluded after abstract screening
Discordant recovery of bone mass and mechanical properties during prolonged recovery from disuse	Shirazi-Fard, Yasaman; Kupke, Joshua S.; Bloomfield, Susan A.; Hogan, Harry A.	BONE	2013	23017660	10.1016/j.bone.2012.09.021	Records excluded after abstract screening
Previous exposure to simulated microgravity does not exacerbate bone loss during subsequent exposure in the proximal tibia of adult rats	Shirazi-Fard, Yasaman; Anthony, Rachel A.; Kwaczala, Andrea T.; Judex, Stefan; Bloomfield, Susan A.; Hogan, Harry A.	BONE	2013	23871849	10.1016/j.bone.2013.07.004	Records excluded after abstract screening
Moderate intensity resistive exercise improves metaphyseal cancellous bone recovery following an initial disuse period, but does not mitigate decrements during a subsequent disuse period in adult rats	Shirazi-Fard, Yasaman; Metzger, Corinne E.; Kwaczala, Andrea T.; Judex, Stefan; Bloomfield, Susan A.; Hogan, Harry A.	BONE	2014	24929241	10.1016/j.bone.2014.06.005	Records excluded after abstract screening
Periostin expression contributes to cortical bone loss during unloading	Gerbaix, Maude; Vico, Laurence; Ferrari, Serge L.; Bonnet, Nicolas	BONE	2015	25445447	10.1016/j.bone.2014.10.011	Records excluded after abstract screening
Evaluation of patient tissue selection methods for deriving equivalent density calibration for femoral bone quantitative CT analyses	Winsor, C.; Li, X.; Qasim, M.; Henak, C. R.; Pickhardt, P. J.; Ploeg, H.; Viceconti, M.	BONE	2021	33212317	10.1016/j.bone.2020.115759	Records excluded after abstract screening
Effects of fluoride intake on cortical and trabecular bone microstructure at early adulthood using multi-row detector computed tomography (MDCT)	Saha, Punam K.; Oweis, Reem Reda; Zhang, Xiaoliu; Letuchy, Elena; Eichenberger-Gilmore, Julie M.; Burns, Trudy L.; Warren, John J.; Janz, Kathleen F.; Torner, James C.; Snetselaar, Linda G.; Levy, Steven M.	BONE	2021	33578032	10.1016/j.bone.2021.115882	Records excluded after abstract screening
BMD accuracy errors specific to phantomless calibration of CT scans of the lumbar spine	Bartenschlager, Stefan; Dankerl, Peter; Chaudry, Oliver; Uder, Michael; Engelke, Klaus	BONE	2022	34973497	10.1016/j.bone.2021.116304	Records excluded after abstract screening
Biomechanical CT-computed bone strength predicts the risk of subsequent vertebral fracture	Song, Fei; Wei, Yi; Feng, Wentian; Fu, Ruisen; Li, Zuchang; Gao, Xing; Cheng, Xiaoguang; Yang, Haisheng	BONE	2023	36336262	10.1016/j.bone.2022.116601	Records excluded after abstract screening
Cortical bone density by quantitative computed tomography mirrors disorders of bone structure in bone biopsy of non-dialysis CKD patients.	Bittencourt, Amandha L; Canziani, Maria Eugenia F; Costa, Larissa D B R; Rochitte, Carlos E; Carvalho, Aluizio B	Bone reports	2022	35118180	10.1016/j.bonr.2022.101166	Records excluded after abstract screening
High-dose-rate prostate brachytherapy in a patient with bilateral hip prostheses planned using megavoltage computed tomography images acquired with a helical tomotherapy unit	Holly, Rick; Myrehaug, Sten; Kamran, Asirn; Sankreacha, Raxa; Morton, Gerard	BRACHYTHERAPY	2009	19041281	10.1016/j.brachy.2008.08.011	Records excluded after abstract screening
Validation of the collapsed cone algorithm for HDR liver brachytherapy against Monte Carlo simulations	Duque, Anna Sophie; van Wagenberg, Teun; Seidensticker, Max; Streitparth, Florian; Walter, Franziska; Parodi, Katia; Verhaegen, Frank; Ricke, Jens; Belka, Claus; Fonseca, Gabriel Paiva; Corradini, Stefanie; Landry, Guillaume	BRACHYTHERAPY	2021	34001415	10.1016/j.brachy.2021.03.018	Records excluded after abstract screening
A pillar[5]arene-based side-chain pseudorotaxanes and polypseudorotaxanes as novel fluorescent sensors for the selective detection of halogen ions	Sun, Shu; Shi, Jian-Bing; Dong, Yu-Ping; Lin, Chen; Hu, Xiao-Yu; Wang, Le-Yong	CHINESE CHEMICAL LETTERS	2013		10.1016/j.cclet.2013.07.014	Records excluded after abstract screening
Association Between Endogenous Sex Hormones and Liver Fat in a Multiethnic Study of Atherosclerosis	Lazo, Mariana; Zeb, Irfan; Nasir, Khurram; Tracy, Russell P.; Budoff, Matthew J.; Ouyang, Pamela; Vaidya, Dhananjay	CLINICAL GASTROENTEROLOGY AND HEPATOLOGY	2015	25592661	10.1016/j.cgh.2014.12.033	Records excluded after abstract screening
Relationship between CT intensity, micro-architecture and mechanical properties of porcine vertebral cancellous bone	Teo, JCM; Si-Hoe, KM; Keh, JEL; Teoh, SH	CLINICAL BIOMECHANICS	2006	16356612	10.1016/j.clinbiomech.2005.11.001	Records excluded after abstract screening
Deep learning takes the pain out of back breaking work-Automatic vertebral segmentation and attenuation measurement for osteoporosis	Schmidt, David; Ulen, Johannes; Enqvist, Olof; Persson, Erik; Tragardh, Elin; Leander, Peter; Edenbrandt, Lars	CLINICAL IMAGING	2022	34598006	10.1016/j.clinimag.2021.08.009	Records excluded after abstract screening
Dosimetric Evaluation of a Conformal Seven-field Coplanar Technique for Planning Lung Stereotactic Body Radiotherapy	Richmond, N.; Green, J.; Peedell, C.; Shakespeare, D.; Walker, C.	CLINICAL ONCOLOGY	2012	21763114	10.1016/j.clon.2011.06.009	Records excluded after abstract screening
Anisotropic computational modelling of bony structures from CT data: An almost automatic procedure	Toniolo, Ilaria; Salmaso, Claudia; Bruno, Giovanni; De Stefani, Alberto; Stefanini, Cesare; Gracco, Antonio Luigi Tiberio; Carniel, Emanuele Luigi	COMPUTER METHODS AND PROGRAMS IN BIOMEDICINE	2020	31951872	10.1016/j.cmpb.2020.105319	Records excluded after abstract screening
Impact of Single-Energy Metal Artifact Reduction on CT image quality in patients with dental hardware	Niehues, Stefan Markus; Vahldiek, Janis Lucas; Troltzsch, Daniel; Hamm, Bernd; Shnayien, Seyd	COMPUTERS IN BIOLOGY AND MEDICINE	2018	30384174	10.1016/j.compbiomed.2018.10.023	Records excluded after abstract screening
Sixteen cases of pulmonary sclerosing haemangioma: CT findings are not definitive for preoperative diagnosis	Wang, Q. -B.; Chen, Y. -Q.; Shen, J. -J.; Zhang, C.; Song, B.; Zhu, X. -J.; Zhang, B.	CLINICAL RADIOLOGY	2011	21529795	10.1016/j.crad.2011.03.002	Records excluded after abstract screening
Detection of bone marrow oedema in knee joints using a dual-energy CT virtual non-calcium technique	Wang, M-Y; Zhang, X-Y; Xu, L.; Feng, Y.; Xu, Y-C; Qi, L.; Zou, Y-F	CLINICAL RADIOLOGY	2019	31351574	10.1016/j.crad.2019.06.020	Records excluded after abstract screening
Orthopaedic metallic artefact reduction algorithm facilitates CT evaluation of the urinary tract after hip prosthesis	Kaposi, P. N.; Youn, T.; Toth, A.; Frank, V. G.; Shariati, S.; Szendroi, A.; Magyar, P.; Berczi, V	CLINICAL RADIOLOGY	2020	31590913	10.1016/j.crad.2019.08.027	Records excluded after abstract screening
Detection of different degree traumatic vertebral bone marrow oedema by virtual non-calcium technique of dual-source dual-energy CT	Wang, Y.; Chen, Y.; Zheng, H.; Huang, X.; Shan, C.; Bao, Y.	CLINICAL RADIOLOGY	2020	31690450	10.1016/j.crad.2019.09.143	Records excluded after abstract screening
Radiotherapy-related lymphopenia in patients with advanced non-small cell lung cancer receiving palliative radiotherapy	Abravan, Azadeh; Eide, Hanne Astrid; Helland, Aslaug; Malinen, Eirik	CLINICAL AND TRANSLATIONAL RADIATION ONCOLOGY	2020	32181373	10.1016/j.ctro.2020.02.005	Records excluded after abstract screening
Replicative Stress Induces Intragenic Transcription of the ASE1 Gene that Negatively Regulates Ase1 Activity	McKnight, Kelly; Liu, Hong; Wang, Yanchang	CURRENT BIOLOGY	2014	24768052	10.1016/j.cub.2014.03.040	Records excluded after abstract screening
Monte Carlo dose in a prosthesis phantom based on exact geometry vs streak artefact contaminated CT data as benchmarked against Gafchromic film measurements	Ade, Nicholas; Oderinde, O. M.; du Plessis, F. C. P.	PHYSICA MEDICA-EUROPEAN JOURNAL OF MEDICAL PHYSICS	2018	30337015	10.1016/j.ejmp.2018.09.124	Records excluded after abstract screening
A filament 3D printing approach for CT-compatible bone tissues replication	Okkalidis, Nikiforos; Bliznakova, Kristina; Kolev, Nikola	PHYSICA MEDICA-EUROPEAN JOURNAL OF MEDICAL PHYSICS	2022	36162230	10.1016/j.ejmp.2022.09.009	Records excluded after abstract screening
Anatomo-metabolic characteristics of atelectasis in F-18FDG-PET/CT imaging	Gerbaudo, Victor H.; Julius, Barry	EUROPEAN JOURNAL OF RADIOLOGY	2007	17870274	10.1016/j.ejrad.2007.08.013	Records excluded after abstract screening
Time-resolved CT angiography in aortic dissection	Meinel, Felix G.; Nikolaou, Konstantin; Weidenhagen, Rolf; Hellbach, Katharina; Helck, Andreas; Bamberg, Fabian; Reiser, Maximilian F.; Sommer, Wieland H.	EUROPEAN JOURNAL OF RADIOLOGY	2012	22459348	10.1016/j.ejrad.2012.03.006	Records excluded after abstract screening
Detection of occult vertebral fractures by quantitative assessment of bone marrow attenuation values at MDCT	Henes, Frank Oliver; Groth, Michael; Kramer, Harald; Schaefer, Christian; Regier, Marc; Derlin, Thorsten; Adam, Gerhard; Bannas, Peter	EUROPEAN JOURNAL OF RADIOLOGY	2014	24144447	10.1016/j.ejrad.2013.09.015	Records excluded after abstract screening
Good interrater reliability of a new grading system in detecting traumatic bone marrow lesions in the knee by dual energy CT virtual non-calcium images	Cao, Jian-xin; Wang, Yi-min; Kong, Xiang-quan; Yang, Cheng; Wang, Peng	EUROPEAN JOURNAL OF RADIOLOGY	2015	25816992	10.1016/j.ejrad.2015.03.003	Records excluded after abstract screening
Quantifying metal artefact reduction using virtual monochromatic dual-layer detector spectral CT imaging in unilateral and bilateral total hip prostheses	Wellenberg, R. H. H.; Boomsma, M. F.; van Osch, J. A. C.; Vlassenbroek, A.; Milles, J.; Edens, M. A.; Streekstra, G. J.; Slump, C. H.; Maas, M.	EUROPEAN JOURNAL OF RADIOLOGY	2017	28189210	10.1016/j.ejrad.2017.01.002	Records excluded after abstract screening
Bone density loss on computed tomography at 3-year follow-up in current compared to former male smokers	Pompe, E.; Bartstra, J.; Verhaar, H. J.; de Koning, H. J.; van der Aalst, C. M.; Oudkerk, M.; Vliegenthart, R.; Lammers, J. -W. J.; de Jong, P. A.; Hoesein, F. A. A. Mohamed	EUROPEAN JOURNAL OF RADIOLOGY	2017	28267536	10.1016/j.ejrad.2017.02.011	Records excluded after abstract screening
Reducing artifacts from total hip replacements in dual layer detector CT: Combination of virtual monoenergetic images and orthopedic metal artifact reduction	Neuhaus, Victor; Hokamp, Nils Grosse; Zopfs, David; Laukamp, Kai; Lennartz, Simon; Abdullayev, Nuran; Maintz, David; Borggrefe, Jan	EUROPEAN JOURNAL OF RADIOLOGY	2019	30691660	10.1016/j.ejrad.2018.12.008	Records excluded after abstract screening
Traumatic bone marrow edema of the calcaneus: Evaluation of color-coded virtual non-calcium dual-energy CT in a multi-reader diagnostic accuracy study	Booz, Christian; Noeske, Jochen; Albrecht, Moritz H.; Lenga, Lukas; Martin, Simon S.; Wichmann, Julian L.; Huizing, Nicole A.; Eichler, Katrin; Nour-Eldin, Nour-Eldin A.; Vogl, Thomas J.; Yel, Ibrahim	EUROPEAN JOURNAL OF RADIOLOGY	2019	31439244	10.1016/j.ejrad.2019.07.023	Records excluded after abstract screening
Diagnostic accuracy of color-coded virtual noncalcium dual-energy CT for the assessment of bone marrow edema in sacral insufficiency fracture in comparison to MRI	Booz, Christian; Noeske, Jochen; Albrecht, Moritz H.; Lenga, Lukas; Martin, Simon S.; Bucher, Andreas M.; Huizinga, Nicole A.; Wichmann, Julian L.; Vogl, Thomas J.; Yel, Ibrahim	EUROPEAN JOURNAL OF RADIOLOGY	2020	32590258	10.1016/j.ejrad.2020.109046	Records excluded after abstract screening
Impact of different iterative metal artifact reduction (iMAR) algorithms on PET/CT attenuation correction after port implementation	Martin, Ole; Boos, Johannes; Aissa, Joel; Vay, Christian; Heusch, Philipp; Gaspers, Susanne; Antke, Christina; Sedlmair, Martin; Antoch, Gerald; Schaarschmidt, Benedikt M.	EUROPEAN JOURNAL OF RADIOLOGY	2020	32485336	10.1016/j.ejrad.2020.109065	Records excluded after abstract screening
Diagnostic accuracy of quantitative dual-energy CT-based bone mineral density assessment in comparison to Hounsfield unit measurements using dual x-ray absorptiometry as standard of reference	Booz, Christian; Noeske, Jochen; Albrecht, Moritz H.; Lenga, Lukas; Martin, Simon S.; Yel, Ibrahim; Huizinga, Nicole A.; Vogl, Thomas J.; Wichmann, Julian L.	EUROPEAN JOURNAL OF RADIOLOGY	2020	33017775	10.1016/j.ejrad.2020.109321	Records excluded after abstract screening
Diagnostic accuracy of dual-energy CT virtual non-calcium images with different related contrast material values for the detection of bone marrow edema in knee	Liang, Jianchao; Fang, Yijie; Jiang, Yunping; Zhan, Yingying; Hong, Guobin	EUROPEAN JOURNAL OF RADIOLOGY	2020	33157370	10.1016/j.ejrad.2020.109385	Records excluded after abstract screening
Opportunistic screening for osteoporosis and osteopenia by routine computed tomography scan: A heterogeneous, multiethnic, middle-eastern population validation study	Cohen, Adiel; Foldes, A. Joseph; Hiller, Nurith; Simanovsky, Natalia; Szalat, Auryan	EUROPEAN JOURNAL OF RADIOLOGY	2021	33545629	10.1016/j.ejrad.2021.109568	Records excluded after abstract screening
Detection of bone marrow edema in osteonecrosis of the femoral head using virtual noncalcium dual-energy computed tomography	Zuo, Tianzi; Chen, Yingmin; Zheng, Hongming; Jia, Xiuchuan; Bao, Yunfeng; Wang, Yuhang; Li, Ling; Huang, Xiaoying	EUROPEAN JOURNAL OF RADIOLOGY	2021	33819804	10.1016/j.ejrad.2021.109681	Records excluded after abstract screening
Quantifying the bone marrow composition of the healthy adult wrist with dual-energy CT	Muller, Felix C.; Gosvig, Kasper K.; Mikkel, Ostergaard; Bjarne, Roed; Rodell, Anders; Henrik, B. orgesen; Krauss, Bernhard; Gade, Jesper S.; Boesen, Mikael	EUROPEAN JOURNAL OF RADIOLOGY	2021	33878568	10.1016/j.ejrad.2021.109725	Records excluded after abstract screening
Appropriate iMAR presets for metal artifact reduction from surgical clips and titanium burr hole covers on postoperative non-contrast brain CT	Shinohara, Yuki; Ohmura, Tomomi; Sasaki, Fumiaki; Inomata, Takato; Itoh, Toshihide; Kinoshita, Toshibumi	EUROPEAN JOURNAL OF RADIOLOGY	2021	34102563	10.1016/j.ejrad.2021.109811	Records excluded after abstract screening
Bone visualization of the cervical spine with deep learning-based synthetic CT compared to conventional CT: A single-center noninferiority study on image quality	van der Kolk, Brigitta (Britt) Y. M.; Slotman, Derk J. (Jorik); Nijholt, Ingrid M.; van Osch, Jochen A. C.; Snoeijink, Tess J.; Podlogar, Martin; van Hasselt, Boudewijn A. A. M.; Boelhouwers, Henk J.; van Stralen, Marijn; Seevinck, Peter R.; Schep, Niels W. L.; Maas, Mario; Boomsma, Martijn F.	EUROPEAN JOURNAL OF RADIOLOGY	2022	35780607	10.1016/j.ejrad.2022.110414	Records excluded after abstract screening
Assessment of image quality in photon-counting detector computed tomography of the wrist-An ex vivo study	Kammerling, Nina; Sandstedt, Marten; Farnebo, Simon; Persson, Anders; Tesselaar, Erik	EUROPEAN JOURNAL OF RADIOLOGY	2022	35849959	10.1016/j.ejrad.2022.110442	Records excluded after abstract screening
Machine learning for the prediction of osteopenia/osteoporosis using the CT attenuation of multiple osseous sites from chest CT	Sebro, Ronnie; De la Garza-Ramos, Cynthia	EUROPEAN JOURNAL OF RADIOLOGY	2022	35988394	10.1016/j.ejrad.2022.110474	Records excluded after abstract screening
Vertebral trabecular bone texture analysis in opportunistic MRI and CT scan can distinguish patients with and without osteoporotic vertebral fracture: A preliminary study	Poullain, Franois; Champsaur, Pierre; Pauly, Vanessa; Knoepflin, Paul; Le Corroller, Thomas; Creze, Maud; Pithioux, Martine; Bendahan, David; Guenoun, Daphne	EUROPEAN JOURNAL OF RADIOLOGY	2023	36527774	10.1016/j.ejrad.2022.110642	Records excluded after abstract screening
CNN-based evaluation of bone density improves diagnostic performance to detect osteopenia and osteoporosis in patients with non-contrast chest CT examinations	Breit, Hanns-Christian; Varga-Szemes, Akos; Schoepf, U. Joseph; Emrich, Tilman; Aldinger, Jonathan; Kressig, Reto W.; Beerli, Nadine; Buser, Tobias Andreas; Breil, Dieter; Derani, Ihsan; Bridenbaugh, Stephanie; Gill, Callum; Fischer, Andreas M.	EUROPEAN JOURNAL OF RADIOLOGY	2023	36773426	10.1016/j.ejrad.2023.110728	Records excluded after abstract screening
Natural folding of airborne fungal spores: a mechanism for dispersal and long-term survival?	Segers, Frank J. J.; Dijksterhuis, Jan; Giesbers, Marcel; Debets, Alfons J. M.	FUNGAL BIOLOGY REVIEWS	2023		10.1016/j.fbr.2022.10.005	Records excluded after abstract screening
Neurospora mrc1 homologue is involved in replication stability and is required for normal cell growth and chromosome integrity in mus-9 and mus-21 mutants	Wakabayashi, Michiyoshi; Saijyou, Nobuyuki; Hatakeyama, Shin; Inoue, Hirokazu; Tanaka, Shuuitsu	FUNGAL GENETICS AND BIOLOGY	2012	22395065	10.1016/j.fgb.2012.02.007	Records excluded after abstract screening
The importance of processing procedures and threshold values in CT scan segmentation of skeletal elements: An example using the immature os coxa	Stock, Michala K.; Garvin, Heather M.; Corron, Louise K.; Hulse, Cortney N.; Cirillo, Laura E.; Klales, Alexandra R.; Colman, Kerri L.; Stull, Kyra E.	FORENSIC SCIENCE INTERNATIONAL	2020	32151881	10.1016/j.forsciint.2020.110232	Records excluded after abstract screening
The mutual orbit, mass, and density of transneptunian binary G!kun parallel to homdima (229762 2007 UK126)	Grundy, W. M.; Noll, K. S.; Buie, M. W.; Benecchi, S. D.; Ragozzine, D.; Roe, H. G.	ICARUS	2019		10.1016/j.icarus.2018.12.037	Records excluded after abstract screening
Polysaccharide from Rubus chingii Hu affords protection against palmitic acid-induced lipotoxicity in human hepatocytes	Ke, Huihui; Bao, Tao; Chen, Wei	INTERNATIONAL JOURNAL OF BIOLOGICAL MACROMOLECULES	2019	31034903	10.1016/j.ijbiomac.2019.04.176	Records excluded after abstract screening
Prevention of osteoradionecrosis of the jaws by low-intensity ultrasound in the dog model	Zhou, Z.; Lang, M.; Fan, W.; Dong, X.; Zhu, L.; Xiao, J.; Wang, Y.	INTERNATIONAL JOURNAL OF ORAL AND MAXILLOFACIAL SURGERY	2016	26917007	10.1016/j.ijom.2016.01.012	Records excluded after abstract screening
Serial Bone Density Changes in Women Undergoing Pelvic (Chemo) Radiation: Results From the PARCER Trial	Chopade, Pradnya; Chopra, Supriya; Jain, Jeevanshu; Panda, Subhojit; Patil, Akshay; Patil, Gayatri; Mahantshetty, Umesh; Engineer, Reena; Gurram, Lavanya; Mittal, Prachi; Ghosh, Jaya; Gupta, Sudeep; Shrivastava, Shyam Kishore	INTERNATIONAL JOURNAL OF RADIATION ONCOLOGY BIOLOGY PHYSICS	2022	35870710	10.1016/j.ijrobp.2022.07.008	Records excluded after abstract screening
Mechanical behavior of hexagonal honeycombs under low-velocity impact - theory and simulations	Hu, L. L.; Yu, T. X.	INTERNATIONAL JOURNAL OF SOLIDS AND STRUCTURES	2013		10.1016/j.ijsolstr.2013.05.017	Records excluded after abstract screening
Femoral head density on CT scans of patients following hip fracture fixation by expandable proximal peg or dynamic screw	Steinberg, Ely L.; Sternheim, Amir; Blachar, Arye	INJURY-INTERNATIONAL JOURNAL OF THE CARE OF THE INJURED	2010	20219190	10.1016/j.injury.2010.02.012	Records excluded after abstract screening
Significance of clinical examination, CT and MRI scan in the diagnosis of posterior pelvic ring fractures	Nuechtern, J. V.; Hartel, M. J.; Henes, F. O.; Groth, M.; Jauch, S. Y.; Haegele, J.; Briem, D.; Hoffmann, M.; Lehmann, W.; Rueger, J. M.; Grossterlinden, L. G.	INJURY-INTERNATIONAL JOURNAL OF THE CARE OF THE INJURED	2015	25527459	10.1016/j.injury.2014.10.050	Records excluded after abstract screening
Does the relative density of periarticular bone influence the failure pattern of intra-articular fractures?	Tetsworth, K. D.; Borshch, A. Y.; Dlaska, C. E.; Hohmann, E.	INJURY-INTERNATIONAL JOURNAL OF THE CARE OF THE INJURED	2016	27282689	10.1016/j.injury.2016.05.014	Records excluded after abstract screening
High-Intensity Signals in Coronary Plaques on Noncontrast T1-Weighted Magnetic Resonance Imaging as a Novel Determinant of Coronary Events	Noguchi, Teruo; Kawasaki, Tomohiro; Tanaka, Atsushi; Yasuda, Satoshi; Goto, Yoichi; Ishihara, Masaharu; Nishimura, Kunihiro; Miyamoto, Yoshihiro; Node, Koichi; Koga, Nobuhiko	JOURNAL OF THE AMERICAN COLLEGE OF CARDIOLOGY	2014	24345595	10.1016/j.jacc.2013.11.034	Records excluded after abstract screening
Incorporating uncertainty in mechanical properties for finite element-based evaluation of bone mechanics	Laz, Peter J.; Stowe, Joshua Q.; Baldwin, Mark A.; Petrella, Anthony J.; Rullkoetter, Paul J.	JOURNAL OF BIOMECHANICS	2007	17475268	10.1016/j.jbiomech.2007.03.013	Records excluded after abstract screening
Reliable simulations of the human proximal femur by high-order finite element analysis validated by experimental observations	Yosibash, Zohar; Trabelsi, Nir; Milgrom, Charles	JOURNAL OF BIOMECHANICS	2007	17706228	10.1016/j.jbiomech.2007.06.017	Records excluded after abstract screening
A new approach for assigning bone material properties from CT images into finite element models	Chen, G.; Schmutz, B.; Epari, D.; Rathnayaka, K.; Ibrahim, S.; Schuetz, M. A.; Pearcy, M. J.	JOURNAL OF BIOMECHANICS	2010	19942221	10.1016/j.jbiomech.2009.10.040	Records excluded after abstract screening
Predicting ex vivo failure loads in human metatarsals using bone strength indices derived from volumetric quantitative computed tomography	Gutekunst, David J.; Patel, Tarpit K.; Smith, Kirk E.; Commean, Paul K.; Silva, Matthew J.; Sinacore, David R.	JOURNAL OF BIOMECHANICS	2013	23219276	10.1016/j.jbiomech.2012.11.019	Records excluded after abstract screening
Consequences of spinal ankylosis on bone trabecular fragility assessed on CT scans in patients with ankylosing spondylitis. A retrospective study	Fauny, Marine; Morizot, Caroline; Allado, Edem; Verhoeven, Frank; Albuisson, Eliane; Semaan, Marie; Pinzano, Astrid; Chary-Valckenaere, Isabelle; Loeuille, Damien	JOINT BONE SPINE	2020	32534203	10.1016/j.jbspin.2020.05.009	Records excluded after abstract screening
Performance of single-energy metal artifact reduction in cardiac computed tomography: A clinical and phantom study	Groves, Daniel W.; Acharya, Tushar; Steveson, Chloe; Schuzer, John L.; Rollison, Shirley F.; Nelson, Evan A.; Sirajuddin, Arlene; Sathya, Bharath; Bronson, Kathie; Shanbhag, Sujata M.; Chen, Marcus Y.	JOURNAL OF CARDIOVASCULAR COMPUTED TOMOGRAPHY	2020	32354625	10.1016/j.jcct.2020.04.005	Records excluded after abstract screening
Characterization of Hyperintense Plaque With Noncontrast T-1-Weighted Cardiac Magnetic Resonance Coronary Plaque Imaging	Kawasaki, Tomohiro; Koga, Shoichi; Koga, Nobuhiko; Noguchi, Teruo; Tanaka, Hidenori; Koga, Hisashi; Serikawa, Takeshi; Orita, Yoshiya; Ikeda, Shinsuke; Mito, Takahiro; Goto, Yoshitaka; Shintani, Yoshiaki; Tanaka, Atsushi; Fukuyama, Takaya	JACC-CARDIOVASCULAR IMAGING	2009	19520342	10.1016/j.jcmg.2009.01.016	Records excluded after abstract screening
The efficacy of teriparatide (Cinnopar (R)) on bone repair in mandibular fractures: A single blinded randomized clinical trial*	Ebrahimi, Somayyeh; Navabazam, Alireza; Salemi, Fateme; Khaleghi, Fatemeh; Barzegar, Mohsen; Saghafi, Fatemeh; Fallahzadeh, Hossien	JOURNAL OF CRANIO-MAXILLOFACIAL SURGERY	2022	36646571	10.1016/j.jcms.2022.12.0021010-5182	Records excluded after abstract screening
A novel diagnostic method (spectral computed tomography of sacroiliac joints) for axial spondyloarthritis	Zhang, Ping; Yu, Kai Hu; Guo, Rui Min; Ran, Jun; Liu, Yao; Morelli, John; Runge, Val M.; Li, Xiao Ming	JOURNAL OF THE FORMOSAN MEDICAL ASSOCIATION	2016	26341148	10.1016/j.jfma.2015.07.003	Records excluded after abstract screening
Using Hounsfield Units to Assess Osteoporotic Status on Wrist Computed Tomography Scans: Comparison With Dual Energy X-Ray Absorptiometry	Johnson, Christine C.; Gausden, Elizabeth B.; Weiland, Andrew J.; Lane, Joseph M.; Schreiber, Joseph J.	JOURNAL OF HAND SURGERY-AMERICAN VOLUME	2016	27189150	10.1016/j.jhsa.2016.04.016	Records excluded after abstract screening
Simple Assessment of Global Bone Density and Osteoporosis Screening Using Standard Radiographs of the Hand	Schreiber, Joseph J.; Kamal, Robin N.; Yao, Jeffrey	JOURNAL OF HAND SURGERY-AMERICAN VOLUME	2017	28242242	10.1016/j.jhsa.2017.01.012	Records excluded after abstract screening
The Use of Distal Ulnar Hounsfield Units to Predict Future Fragility Fracture Risk	Dworak, Theodora C.; Wagner, Scott C.; Nappo, Kyle E.; Balazs, George C.; Grimm, Patrick D.; Colantonio, Donald F.; Tintle, Scott M.	JOURNAL OF HAND SURGERY-AMERICAN VOLUME	2018	29891269	10.1016/j.jhsa.2018.04.017	Records excluded after abstract screening
The Use of Distal Ulnar Hounsfield Units to Predict Future Fragility Fracture Risk	Dworak, Theodora C.; Wagner, Scott C.; Nappo, Kyle E.; Balazs, George C.; Grimm, Patrick D.; Colantonio, Donald F.; Tintle, Scott M.	JOURNAL OF HAND SURGERY-AMERICAN VOLUME	2018	29891269	10.1016/j.jhsa.2018.04.017	Records excluded after abstract screening
Mechanism of chromosome compaction and looping by the Escherichia coli nucleoid protein Fis	Skoko, Dunja; Yoo, Daniel; Bai, Hua; Schnurr, Bernhard; Yan, Jie; McLeod, Sarah M.; Marko, John F.; Johnson, Reid C.	JOURNAL OF MOLECULAR BIOLOGY	2006	17045294	10.1016/j.jmb.2006.09.043	Records excluded after abstract screening
Subchondral bone strength of the sacroiliac joint-a combined approach using computed tomography osteoabsorptiometry (CT-OAM) imaging and biomechanical validation	Poilliot, Amelie; Li, Kai Chun; Muller-Gerbl, Magdalena; Toranelli, Mireille; Zhang, Ming; Zwirner, Johann; Hammer, Niels	JOURNAL OF THE MECHANICAL BEHAVIOR OF BIOMEDICAL MATERIALS	2020	32866917	10.1016/j.jmbbm.2020.103978	Records excluded after abstract screening
Limit analysis of human proximal femur	Pisano, A. A.; Fuschi, P.	JOURNAL OF THE MECHANICAL BEHAVIOR OF BIOMEDICAL MATERIALS	2021	34601433	10.1016/j.jmbbm.2021.104844	Records excluded after abstract screening
Assigning trabecular bone material properties in finite element models simulating the pelvis before and after the development of peri-prosthetic osteolytic lesions	Grace, Thomas M.; Solomon, Lucian B.; Atkins, Gerald J.; Thewlis, Dominic; Taylor, Mark	JOURNAL OF THE MECHANICAL BEHAVIOR OF BIOMEDICAL MATERIALS	2022	35716527	10.1016/j.jmbbm.2022.105311	Records excluded after abstract screening
Qualitative assesement of newly formed bone after distraction osteogenesis of mandible in patients with facial asymmetry using 3 dimensional computed tomography.	Datarkar, Abhay; Valvi, Bhavana; Parmar, Suraj; Patil, Jagadish	Journal of oral biology and craniofacial research	2021	34040955	10.1016/j.jobcr.2021.03.004	Records excluded after abstract screening
The evaluation of the effects of natural zeolite (Clinoptilolite) in diabetic rats on bone healing in dental extracting socket.	Celikbas, Istemihan; Mavi, Esra; Hepokur, Ceylan	Journal of oral biology and craniofacial research	2023	36353678	10.1016/j.jobcr.2022.10.007	Records excluded after abstract screening
Three-dimensional distribution of articular cartilage thickness in the elderly cadaveric acetabulum: a new method using three-dimensional digitizer and CT	Akiyama, K.; Sakai, T.; Koyanagi, J.; Murase, T.; Yoshikawa, H.; Sugamoto, K.	OSTEOARTHRITIS AND CARTILAGE	2010	20346404	10.1016/j.joca.2010.03.007	Records excluded after abstract screening
Subchondral bone remodeling is related to clinical improvement after joint distraction in the treatment of ankle osteoarthritis	Intema, F.; Thomas, T. P.; Anderson, D. D.; Elkins, J. M.; Browns, T. D.; Amendola, A.; Lafeber, F. P. J. G.; Saltzman, C. L.	OSTEOARTHRITIS AND CARTILAGE	2011	21324372	10.1016/j.joca.2011.02.005	Records excluded after abstract screening
Joint unloading inhibits articular cartilage degeneration in knee joints of a monosodium iodoacetate-induced rat model of osteoarthritis	Takahashi, I.; Matsuzaki, T.; Kuroki, H.; Hoso, M.	OSTEOARTHRITIS AND CARTILAGE	2019	30890456	10.1016/j.joca.2019.03.001	Records excluded after abstract screening
Evaluation of equine articular cartilage degeneration after mechanical impact injury using cationic contrast-enhanced computed tomography	Nelson, B. B.; Makela, J. T. A.; Lawson, T. B.; Patwa, A. N.; Barrett, M. F.; McIlwraith, C. W.; Hurtig, M. B.; Snyder, B. D.; Moorman, V. J.; Grinstaff, M. W.; Goodrich, L. R.; Kawcak, C. E.	OSTEOARTHRITIS AND CARTILAGE	2019	31075424	10.1016/j.joca.2019.04.015	Records excluded after abstract screening
Dual-energy computed tomography in calcium pyrophosphate deposition: initial clinical experience	Pascart, T.; Norberciak, L.; Legrand, J.; Becce, F.; Budzik, J. -F.	OSTEOARTHRITIS AND CARTILAGE	2019	31146015	10.1016/j.joca.2019.05.007	Records excluded after abstract screening
Opportunistic Computed Tomography Screening Shows a High Incidence of Osteoporosis in Ankylosing Spondylitis Patients With Acute Vertebral Fractures	Emohare, Osa; Cagan, Amanda; Polly, David W., Jr.; Gertner, Elie	JOURNAL OF CLINICAL DENSITOMETRY	2015	25172008	10.1016/j.jocd.2014.07.006	Records excluded after abstract screening
Combining Computed Tomography-Based Bone Density Assessment with FRAX Screening in Men with Prostate Cancer	McDonald, Andrew M.; Jones, Joseph A.; Cardan, Rex A.; Saag, Kenneth S.; Mayhew, David L.; Fiveash, John B.	JOURNAL OF CLINICAL DENSITOMETRY	2016	27241940	10.1016/j.jocd.2016.04.011	Records excluded after abstract screening
Use of Bone Health Evaluation in Orthopedic Surgery: 2019 ISCD Official Position	Anderson, Paul A.; Morgan, Sarah L.; Krueger, Diane; Zapalowski, Carol; Tanner, Bobo; Jeray, Kyle J.; Krohn, Kelly D.; Lane, Joseph P.; Yeap, Swan Sim; Shuhart, Christopher R.; Shepherd, John	JOURNAL OF CLINICAL DENSITOMETRY	2019	31519473	10.1016/j.jocd.2019.07.013	Records excluded after abstract screening
Inter-Rater Reliability and Correlation of L1 Hounsfield Unit Measurements with DXA Scores	Mooney, James; Morgan, Sarah; Brockington, David; Rehder, Dirk; Rothenberg, Steven; Omar, Nidal; MacLennan, Paul; Chambers, M. R.	JOURNAL OF CLINICAL DENSITOMETRY	2022	36180332	10.1016/j.jocd.2022.09.002	Records excluded after abstract screening
Importance of computed tomography Hounsfield units in predicting S1 screw loosening after lumbosacral fusion	Ishikawa, Yuya; Katsumi, Keiichi; Mizouchi, Tatsuki; Sato, Masayuki; Yamazaki, Akiyoshi	JOURNAL OF CLINICAL NEUROSCIENCE	2023	37126935	10.1016/j.jocn.2023.04.019	Records excluded after abstract screening
Qualitative and Quantitative Evaluation of Bony Structures Based on DICOM Dataset	Hohlweg-Majert, Bettina; Pautke, Christoph; Deppe, H.; Metzger, Marc C.; Wagner, Katharina; Schulze, Dirk	JOURNAL OF ORAL AND MAXILLOFACIAL SURGERY	2011	21703745	10.1016/j.joms.2011.02.076	Records excluded after abstract screening
Effect of Concentrated Growth Factor on Distraction Osteogenesis of Dental Implant Distractors	Yin, Xuelai; Shi, Huan; Hze-Khoong, Eugene Poh; Hu, Yongjie; Zhang, Chenping	JOURNAL OF ORAL AND MAXILLOFACIAL SURGERY	2022	35240065	10.1016/j.joms.2021.12.017	Records excluded after abstract screening
Radiodensity measurement is feasible for evaluating fatty infiltration in hip abductors.	Takaoka, Yusuke; Goto, Koji; Kuroda, Yutaka; Toshiyuki, Kawai; Okuzu, Yaichiro; Makoto, Hayashi; Kazuki, Orita; Matsuda, Shuichi	Journal of orthopaedics	2022	35241895	10.1016/j.jor.2022.02.024	Records excluded after abstract screening
Differences in peri-hip articular pain after total hip arthroplasty between taper wedge stem and fit-and-fill stem.	Kato, Daisaku; Takegami, Yasuhiko; Seki, Taisuke; Osawa, Yusuke; Takemoto, Genta; Okamoto, Masanori; Iida, Hiroki; Imagama, Shiro	Journal of orthopaedics	2023	36387764	10.1016/j.jor.2022.10.014	Records excluded after abstract screening
Predicting pathological fracture in femoral metastases using a clinical CT scan based algorithm: A case-control study	Janssen, Stein J.; Pereira, Nuno Rui Paulino; Meijs, Timion A.; Bredella, Miriam A.; Ferrone, Marco L.; van Dijk, C. Niek; Bramer, Jos A. M.; Lozano-Calderon, Santiago A.; Schwab, Joseph H.	JOURNAL OF ORTHOPAEDIC SCIENCE	2018	29128112	10.1016/j.jos.2017.10.004	Records excluded after abstract screening
Difference in the fusion rate and bone formation between artificial bone and iliac autograft inside an inter-body fusion cage - A comparison between porous hydroxyapatite/type 1 collagen composite and autologous iliac bone	Kushioka, Junichi; Kaito, Takashi; Makino, Takahiro; Fujiwara, Hiroyasu; Tsukazaki, Hiroyuki; Takenaka, Shota; Sakai, Yusuke; Yoshikawa, Hideki	JOURNAL OF ORTHOPAEDIC SCIENCE	2018	29627140	10.1016/j.jos.2018.03.006	Records excluded after abstract screening
Adjacent vertebral Hounsfield unit value of acute osteoporotic vertebral fracture is a risk factor for concomitant domino osteoporotic vertebral fractures	Yamaura, Tetsuto; Maruo, Keishi; Arizumi, Fumihiro; Kishima, Kazuya; Yoshie, Norichika; Kusukawa, Tomoyuki; Tachibana, Toshiya	JOURNAL OF ORTHOPAEDIC SCIENCE	2023	35248445	10.1016/j.jos.2022.02.001	Records excluded after abstract screening
Hounsfield Unit values on the subchondral bone are related to clinical outcomes in bone marrow stimulation for osteochondral lesions of the talus.	Kawabata, Shingo; Nakasa, Tomoyuki; Ikuta, Yasunari; Sumii, Junichi; Nekomoto, Akinori; Adachi, Nobuo	Journal of orthopaedic science : official journal of the Japanese Orthopaedic Association	2023	37355459	10.1016/j.jos.2023.06.002	Records excluded after abstract screening
Osteoporosis and shoulder osteoarthritis: incidence, risk factors, and surgical implications	Pervaiz, Khurram; Cabezas, Andres; Downes, Katheryne; Santoni, Brandon G.; Frankle, Mark A.	JOURNAL OF SHOULDER AND ELBOW SURGERY	2013	22938788	10.1016/j.jse.2012.05.029	Records excluded after abstract screening
Computed tomography osteoabsorptiometry for assessing the density distribution of subchondral bone as a measure of long-term mechanical stress in the rugby shoulder	Kawasaki, Takayuki; Sashi, Ryuji; Moriya, Shuichi; Kaketa, Takefumi; Kobayashi, Hideo; Itoigawa, Yoshiaki; Kaneko, Kazuo	JOURNAL OF SHOULDER AND ELBOW SURGERY	2013	22981446	10.1016/j.jse.2012.07.015	Records excluded after abstract screening
Glenoid subchondral bone density distribution in male total shoulder arthroplasty subjects with eccentric and concentric wear	Simon, Peter; Gupta, Anil; Pappou, Ioannis; Hussey, Michael M.; Santoni, Brandon G.; Inoue, Nozomu; Frankle, Mark A.	JOURNAL OF SHOULDER AND ELBOW SURGERY	2015	25240512	10.1016/j.jse.2014.06.054	Records excluded after abstract screening
Cement stress predictions after anatomic total shoulder arthroplasty are correlated with preoperative glenoid bone quality	Terrier, Alexandre; Obrist, Raphael; Becce, Fabio; Farron, Alain	JOURNAL OF SHOULDER AND ELBOW SURGERY	2017	28412104	10.1016/j.jse.2017.02.023	Records excluded after abstract screening
Glenoid neck Hounsfield units on computed tomography can accurately identify patients with low bone mineral density	Nappo, Kyle E.; Christensen, Daniel L.; Wolfe, Jared A.; Tintle, Scott M.	JOURNAL OF SHOULDER AND ELBOW SURGERY	2018	29397295	10.1016/j.jse.2017.11.008	Records excluded after abstract screening
Trabecular bone density distribution in the scapula of patients undergoing reverse shoulder arthroplasty.	Ehrlich, Joshua H; Vendries, Valeria; Bryant, Timothy J; Rainbow, Michael J; Ploeg, Heidi L; Bicknell, Ryan T	JSES international	2022	35141673	10.1016/j.jseint.2021.09.004	Records excluded after abstract screening
Trabecular bone density distribution in the scapula relevant to reverse shoulder arthroplasty.	Daalder, Matt A; Venne, Gabriel; Sharma, Varun; Rainbow, Michael; Bryant, Timothy; Bicknell, Ryan T	JSES open access	2018	30675591	10.1016/j.jses.2018.06.002	Records excluded after abstract screening
The epidemiology of traumatic musculoskeletal injuries in Kuwait: Prevalence and associated risk factors.	Alhadhoud, Meshal A; Alsiri, Najla F	Journal of Taibah University Medical Sciences	2022	35983437	10.1016/j.jtumed.2022.01.006	Records excluded after abstract screening
Bleeding into the intraluminal thrombus in abdominal aortic aneurysms is associated with rupture	Roy, Joy; Labruto, Fausto; Beckman, Mats O.; Danielson, Jesper; Johansson, Gunnar; Swedenborg, Jesper	JOURNAL OF VASCULAR SURGERY	2008	18771882	10.1016/j.jvs.2008.06.063	Records excluded after abstract screening
Bone microarchitecture of the tibial plateau in skeletal health and osteoporosis	Krause, Matthias; Hubert, Jan; Deymann, Simon; Hapfelmeier, Alexander; Wulff, Birgit; Petersik, Andreas; Puschel, Klaus; Amling, Michael; Hawellek, Thelonius; Frosch, Karl-Heinz	KNEE	2018	29748140	10.1016/j.knee.2018.04.012	Records excluded after abstract screening
Massive hemoperitoneum due to ruptured ectopic gestation: Postmortem CT findings in a deeply frozen deceased person	O'Donnell, C.; Bedford, P.; Burke, M.	LEGAL MEDICINE	2011	21821458	10.1016/j.legalmed.2011.05.006	Records excluded after abstract screening
Correlations between thin-section CT findings, histopathological and clinical findings of small pulmonary adenocarcinomas	Saito, Haruhiro; Kameda, Yoichi; Masui, Kazuo; Murakami, Shuji; Kondo, Tetsuro; Ito, Hiroyuki; Oshita, Fumihiro; Tsuboi, Masahiro; Yokose, Tomoyuki; Noda, Kazumasa; Nakayama, Haruhiko; Yamada, Kouzo	LUNG CANCER	2011	20566399	10.1016/j.lungcan.2010.04.018	Records excluded after abstract screening
A finite element analysis of a T12 vertebra in two consecutive examinations to evaluate the progress of osteoporosis	Provatidis, C.; Vossou, C.; Petropoulou, E.; Balanika, A.; Lyritis, G.	MEDICAL ENGINEERING & PHYSICS	2009	19186094	10.1016/j.medengphy.2008.12.003	Records excluded after abstract screening
Biomechanical analysis of bone remodeling following mandibular reconstruction using fibula free flap	Yoda, Nobuhiro; Zheng, Keke; Chen, Junning; Liao, Zhipeng; Koyama, Shigeto; Peck, Christopher; Swain, Michael; Sasaki, Keiich; Li, Qing	MEDICAL ENGINEERING & PHYSICS	2018	29609866	10.1016/j.medengphy.2018.03.008	Records excluded after abstract screening
Exo1 processes stalled replication forks and counteracts fork reversal in checkpoint-defective cells	Cotta-Ramusino, C; Fachinetti, D; Lucca, C; Doksani, Y; Lopes, M; Sogo, J; Foiani, M	MOLECULAR CELL	2005	15629726	10.1016/j.molcel.2004.11.032	Records excluded after abstract screening
Mrc1 and Tof1 promote replication fork progression and recovery independently of Rad53	Tourriere, H; Versini, G; Cordon-Preciado, V; Alabert, C; Pasero, P	MOLECULAR CELL	2005	16137625	10.1016/j.molcel.2005.07.028	Records excluded after abstract screening
Hydroxyurea-Stalled Replication Forks Become Progressively Inactivated and Require Two Different RAD51-Mediated Pathways for Restart and Repair	Petermann, Eva; Luis Orta, Manuel; Issaeva, Natalia; Schultz, Niklas; Helleday, Thomas	MOLECULAR CELL	2010	20188668	10.1016/j.molcel.2010.01.021	Records excluded after abstract screening
Deletion of BRCA2 exon 27 causes defects in response to both stalled and collapsed replication forks	Kim, Tae Moon; Son, Mi Young; Dodds, Sherry; Hu, Lingchuan; Hasty, Paul	MUTATION RESEARCH-FUNDAMENTAL AND MOLECULAR MECHANISMS OF MUTAGENESIS	2014	25847274	10.1016/j.mrfmmm.2014.06.003	Records excluded after abstract screening
Correlation of cancellous bone microarchitectural parameters from microCT to CT number and bone mechanical properties	Teo, J. C. M.; Si-Hoe, K. M.; Keh, J. E. L.; Teoh, S. H.	MATERIALS SCIENCE & ENGINEERING C-BIOMIMETIC AND SUPRAMOLECULAR SYSTEMS	2007		10.1016/j.msec.2006.05.003	Records excluded after abstract screening
Determination of bone density in patients with sacral fractures via CT scan	Berger-Groch, Josephine; Thiesen, Darius M.; Ntalos, Dimitris; Grossterlinden, Lars G.; Hesse, Eric; Fensky, Florian; Hartel, Maximilian J.	ORTHOPAEDICS & TRAUMATOLOGY-SURGERY & RESEARCH	2018	30243677	10.1016/j.otsr.2018.07.022	Records excluded after abstract screening
Effect of screw tunnels on proximal femur strength after screw removal: A finite element analysis	Zhang, Yu; Li, An-An; Liu, Jia-Ming; Tong, Wei-Lai; Xiao, Shi-Ning; Liu, Zhi-Li	ORTHOPAEDICS & TRAUMATOLOGY-SURGERY & RESEARCH	2022	36116705	10.1016/j.otsr.2022.103408	Records excluded after abstract screening
Radiotherapy planning of spine and pelvis using single-energy metal artifact reduction corrected computed tomography sets.	Ignatius, Daliya; Alkhatib, Zaid; Rowshanfarzad, Pejman; Goodall, Simon; Ibrahim, Mounir; Hirst, Andrew; Croxford, Riley; Dass, Joshua; Sabet, Mahsheed	Physics and imaging in radiation oncology	2023	37266518	10.1016/j.phro.2023.100449	Records excluded after abstract screening
Ellagic acid inhibits CDK12 to increase osteoblast differentiation and alleviate osteoporosis in hindlimb-unloaded and ovariectomized mice	Wu, Zixiang; Hu, Lifang; Ru, Kang; Zhang, Wenjuan; Xu, Xia; Liu, Shuyu; Liu, Hua; Jia, Yunxia; Liang, Shujing; Chen, Zhihao; Qian, Airong	PHYTOMEDICINE	2023	36931096	10.1016/j.phymed.2023.154745	Records excluded after abstract screening
On reaction processes with a logarithmic-diffusion	Rosenau, Philip	PHYSICS LETTERS A	2017		10.1016/j.physleta.2016.10.056	Records excluded after abstract screening
Metal artefact reduction for accurate tumour delineation in radiotherapy	Kovacs, David Gergely; Rechner, Laura A.; Appelt, Ane L.; Berthelsen, Anne K.; Costa, Junia C.; Friborg, Jeppe; Persson, Gitte F.; Bangsgaard, Jens Peter; Specht, Lena; Aznar, Marianne C.	RADIOTHERAPY AND ONCOLOGY	2018	29050958	10.1016/j.radonc.2017.09.029	Records excluded after abstract screening
Experimental validation of finite elements model in hip fracture and its clinical applicability.	Larrainzar-Garijo, R; Caeiro, J R; Marco, M; Giner, E; Miguelez, M H	Revista espanola de cirugia ortopedica y traumatologia	2019	30361127	10.1016/j.recot.2018.05.006	Records excluded after abstract screening
Hounsfield Unit dynamics of adipose tissue and non-adipose soft tissues in growing pigs	McEvoy, Fintan J.; Madsen, Mads T.; Strathe, Anders B.; Svalastoga, Eiliv	RESEARCH IN VETERINARY SCIENCE	2008	17597172	10.1016/j.rvsc.2007.05.005	Records excluded after abstract screening
Quantitative structural analysis of trabecular alveolar bone in the mandible by multidetector computed tomography: differences according to tooth presence and type.	Sanz-Requena, R; Ten Esteve, A; Hervas Briz, V; Garcia-Marti, G; Beltran, M; Marti-Bonmati, L	Radiologia	2019	30827491	10.1016/j.rx.2019.01.003	Records excluded after abstract screening
Hounsfield Units measured in low dose CT reliably assess vertebral trabecular bone density changes over two years in axial spondyloarthritis	Marques, Mary Lucy; da Silva, Nuno Pereira; van der Heijde, Desiree; Reijnierse, Monique; Baraliakos, Xenofon; Braun, Juergen; van Gaalen, Floris; Ramiro, Sofia	SEMINARS IN ARTHRITIS AND RHEUMATISM	2023	36521287	10.1016/j.semarthrit.2022.152144	Records excluded after abstract screening
Insertion/deletion (InDel) variations in sheep PLAG1 gene locating in growth-related major QTL are associated with adult body weight and morphometric traits	Wu, Hui; Pan, Yun; Zhang, Qingfeng; Cao, Yang; Li, Jie; Chen, Hong; Cai, Yong; Sun, Xiuzhu; Lan, Xianyong	SMALL RUMINANT RESEARCH	2019		10.1016/j.smallrumres.2019.08.003	Records excluded after abstract screening
Association between degenerative spondylolisthesis and spinous process fracture after interspinous process spacer surgery	Kim, David H.; Shanti, Nael; Tantorski, Mark E.; Shaw, Jeremy D.; Li, Ling; Martha, Juli F.; Thomas, Adrian J.; Parazin, Stephen J.; Rencus, Tal C.; Kwon, Brian	SPINE JOURNAL	2012	22622239	10.1016/j.spinee.2012.03.034	Records excluded after abstract screening
Identifying predictive factors for vertebral collapse fractures in multiple myeloma patients	Zijlstra, Hester; Wolterbeek, Nienke; Drost, Rosalin W.; Koene, Harry R.; van der Woude, Henk Jan; Terpstra, Wim E.; Delawi, Diyar; Kempen, Diederik H. R.	SPINE JOURNAL	2020	32673729	10.1016/j.spinee.2020.07.004	Records excluded after abstract screening
Risk factors for L5 pedicle fractures after single-level posterior spinal fusion	Wanivenhaus, Florian; Bauer, David Ephraim; Laux, Christoph; Stern, Christoph; Cornaz, Frederic; Wetzel, Oliver; Spring, Jose Miguel; Betz, Michael; Farshad, Mazda	SPINE JOURNAL	2022	35093558	10.1016/j.spinee.2022.01.010	Records excluded after abstract screening
Psoas weakness following oblique lateral interbody fusion surgery: a prospective observational study with an isokinetic dynamometer	Lee, Subum; Kim, Ae-Ryoung; Bang, Woo-Seok; Park, Jin Hoon; Lee, Sang-Woo; Kim, Kyoung-Tae; Cho, Dae-Chul	SPINE JOURNAL	2022	35843536	10.1016/j.spinee.2022.07.091	Records excluded after abstract screening
Remineralization of lytic spinal metastases after radiotherapy	Pielkenrood, Bart J.; Visser, Thomas F.; van Tol, Floris R.; Foppen, Wouter; Eppinga, Wietse S. C.; Verhoeff, Joost J. C.; Bol, Gijs H.; Van der Velden, Joanne M.; Verlaan, Jorrit-Jan	SPINE JOURNAL	2023	36623735	10.1016/j.spinee.2022.12.018	Records excluded after abstract screening
Assessments of trabecular bone density at implant sites on CT images	Gomes de Oliveira, Rubelisa Candido; Leles, Claudio Rodrigues; Normanha, Leonardo Martins; Lindh, Christina; Ribeiro-Rotta, Rejane Faria	ORAL SURGERY ORAL MEDICINE ORAL PATHOLOGY ORAL RADIOLOGY AND ENDODONTOLOGY	2008	18230392	10.1016/j.tripleo.2007.08.007	Records excluded after abstract screening
FOCAL BONE-MARROW DEFECTS IN THE JAWBONE DETERMINED BY ULTRASONOGRAPHY-VALIDATION OF NEW TRANS-ALVEOLAR ULTRASOUND TECHNIQUE FOR MEASURING JAWBONE DENSITY IN 210 PARTICIPANTS	Lechner, Johann; Zimmermann, Bernd; Schmidt, Marlene	ULTRASOUND IN MEDICINE AND BIOLOGY	2021	34392995	10.1016/j.ultrasmedbio.2021.07.012	Records excluded after abstract screening
Cervical and First Thoracic Spine Hounsfield Units Assessment and Relationship to Clinical Outcomes and Cervical Sagittal Parameters in Patients Undergoing Anterior Cervical Spine Surgery	Lin, Hailin; Chen, Fenyong; Wang, Zhenyu; Mo, Jiadong; Lin, Taotao; Liu, Wenge	WORLD NEUROSURGERY	2022	35462073	10.1016/j.wneu.2022.04.065	Records excluded after abstract screening
Intramural Hematoma in Vertebrobasilar Dolichoectasia-Related Stroke: A Retrospective Analysis of Six Consecutive Patients	Itani, Masahiko; Shimizu, Kampei; Imamura, Hirotoshi; Tani, Shoichi; Fujimoto, Motoaki; Ogata, Hideki; Hirata, Yoshihito; Sakai, Nobuyuki; Akiyama, Yoshinori	WORLD NEUROSURGERY	2022	35768056	10.1016/j.wneu.2022.06.098	Records excluded after abstract screening
Computed tomography osteoabsorptiometry for imaging of degenerative disc disease.	Gay, Max Hans-Peter; Born, Gordian; Mehrkens, Arne; Wittig, Holger; Muller-Gerbl, Magdalena	North American Spine Society journal	2022	35243453	10.1016/j.xnsj.2022.100102	Records excluded after abstract screening
Correlation between bone density measurements on CT or MRI versus DEXA scan: A systematic review.	Ahmad, Amer; Crawford, Charles H 3rd; Glassman, Steven D; Dimar, John R 2nd; Gum, Jeffrey L; Carreon, Leah Y	North American Spine Society journal	2023	37090222	10.1016/j.xnsj.2023.100204	Records excluded after abstract screening
Dose-efficient assessment of trabecular microstructure using ultra-high-resolution photon-counting CT	Pena, Jaime A.; Klein, Laura; Maier, Joscha; Damm, Timo; Schlemmer, Heinz-Peter; Engelke, Klaus; Gluer, Claus-Christian; Kachelriess, Marc; Sawall, Stefan	ZEITSCHRIFT FUR MEDIZINISCHE PHYSIK	2022	35597742	10.1016/j.zemedi.2022.04.001	Records excluded after abstract screening
Applications of simulator computed tomography number for photon dose calculations during radiotherapy treatment planning	Chu, JCH; Ni, B; Kriz, R; Saxena, VA	RADIOTHERAPY AND ONCOLOGY	2000	10788690	10.1016/S0167-8140(00)00159-6	Records excluded after abstract screening
Current development of cardiac imaging with multidetector-row CT	Becker, CR; Ohnesorge, BM; Schoepf, UJ; Reiser, MF	EUROPEAN JOURNAL OF RADIOLOGY	2000	11116173	10.1016/S0720-048X(00)00272-2	Records excluded after abstract screening
Measurement of changes in trabecular bone at fracture sites using X-ray CT and automated image registration and processing	Lynch, JA; Grigoryan, M; Fierlinger, A; Guermazi, A; Zaim, S; MacLean, DB; Genant, HK	JOURNAL OF ORTHOPAEDIC RESEARCH	2004	15013097	10.1016/S0736-0266(03)00197-9	Records excluded after abstract screening
Human urotensin-II, the most potent mammalian vasoconstrictor identified to date, as a therapeutic target for the management of cardiovascular disease	Douglas, SA; Ohlstein, EH	TRENDS IN CARDIOVASCULAR MEDICINE	2000	11282300	10.1016/S1050-1738(00)00069-4	Records excluded after abstract screening
Prediction of thoracic and lumbar vertebral body compressive strength: correlations with bone mineral density and vertebral region.	Singer, K; Edmondston, S; Day, R; Breidahl, P; Price, R	Bone	1995	8554926	10.1016/S8756-3282(95)00165-4	Records excluded after abstract screening
Effect of interleukin-6 secreted by engineered human stromal cells on osteoclasts in human bone	Sandhu, JS; Gorczynski, RM; Waddell, J; Nguyen, H; Squires, J; Waddell, J; Boynton, EL; Hozumi, N	BONE	1999	10071914	10.1016/S8756-3282(98)00172-0	Records excluded after abstract screening
Characterization of Rotating Gantry Micro-CT Configuration for the In Vivo Evaluation of Murine Trabecular Bone	Arentsen, Luke; Hui, Susanta	MICROSCOPY AND MICROANALYSIS	2013	23718908	10.1017/S1431927613001396	Records excluded after abstract screening
Structure of the potassium form of CGCGAATTCGCG: DNA deformation by electrostatic collapse around inorganic cations.	Shui, X; Sines, C C; McFail-Isom, L; VanDerveer, D; Williams, L D	Biochemistry	1998	9836580	10.1021/bi982063o	Records excluded after abstract screening
The Pacific-Atlantic seesaw and the Bering Strait	Hu, Aixue; Meehl, Gerald A.; Han, Weiqing; Abe-Ouchi, Ayako; Morrill, Carrie; Okazaki, Yusuke; Chikamoto, Megume O.	GEOPHYSICAL RESEARCH LETTERS	2012		10.1029/2011GL050567	Records excluded after abstract screening
Involvement of a chromatin remodeling complex in damage tolerance during DNA replication	Falbo, Karina B.; Alabert, Constance; Katou, Yuki; Wu, Su; Han, Junhong; Wehr, Tammy; Xiao, Jing; He, Xiangwei; Zhang, Zhiguo; Shi, Yang; Shirahige, Katsu; Pasero, Philippe; Shen, Xuetong	NATURE STRUCTURAL & MOLECULAR BIOLOGY	2009	19855395	10.1038/nsmb.1686	Records excluded after abstract screening
Transcriptional responses of skeletal stem/progenitor cells to hindlimb unloading and recovery correlate with localized but not systemic multi-systems impacts	Booker, Cori N.; Haga, Christopher L.; Boregowda, Siddaraju, V; Strivelli, Jacqueline; Phinney, Donald G.	NPJ MICROGRAVITY	2021	34836964	10.1038/s41526-021-00178-0	Records excluded after abstract screening
Redirecting the immune response towards immunoprotective domains of a DNABII protein resolves experimental otitis media	Novotny, L. A.; Goodman, S. D.; Bakaletz, L. O.	NPJ VACCINES	2019	31632744	10.1038/s41541-019-0137-1	Records excluded after abstract screening
The frontal skull Hounsfield unit value can predict ventricular enlargement in patients with subarachnoid haemorrhage	Won, Yu Deok; Na, Min Kyun; Kim, Choong Hyun; Kim, Jae Min; Cheong, Jin Hwan; Ryu, Je Il; Han, Myung-Hoon	SCIENTIFIC REPORTS	2018	29977066	10.1038/s41598-018-28471-1	Records excluded after abstract screening
A semi-automated quantitative comparison of metal artifact reduction in photon-counting computed tomography by energy-selective thresholding	Do, T. D.; Sawall, S.; Heinze, S.; Reiner, T.; Ziener, C. H.; Stiller, W.; Schlemmer, H. P.; Kachelriess, M.; Kauczor, H. U.; Skornitzke, S.	SCIENTIFIC REPORTS	2020	33273590	10.1038/s41598-020-77904-3	Records excluded after abstract screening
Computed tomography osteoabsorptiometry-based investigation on subchondral bone plate alterations in sacroiliac joint dysfunction	Poilliot, A.; Doyle, T.; Kurosawa, D.; Toranelli, M.; Zhang, M.; Zwirner, J.; Muller-Gerbl, M.; Hammer, N.	SCIENTIFIC REPORTS	2021	33883625	10.1038/s41598-021-88049-2	Records excluded after abstract screening
Opportunistic screening for osteoporosis using hydroxyapatite measurements of the vertebral by thorax dual-energy spectral CT in postmenopausal females	Deng, Lei; Yao, Yue; Shang, A. -Li; Du, Tongtong; Zhang, Jingbin; Yang, Quanxin; Li, Jianying; Wang, Qian; Li, Xiaohui	SCIENTIFIC REPORTS	2022	36517540	10.1038/s41598-022-26237-4	Records excluded after abstract screening
p53 protects from replication-associated DNA double-strand breaks in mammalian cells	Kumari, A; Schultz, N; Helleday, T	ONCOGENE	2004	14743204	10.1038/sj.onc.1207379	Records excluded after abstract screening
Bone Marrow Adipose Tissue Deficiency Increases Disuse-Induced Bone Loss in Male Mice	Keune, Jessica A.; Wong, Carmen P.; Branscum, Adam J.; Iwaniec, Urszula T.; Turner, Russell T.	SCIENTIFIC REPORTS	2017	28402337	10.1038/srep46325	Records excluded after abstract screening
Replication-mediated disassociation of replication protein A-XPA complex upon DNA damage: implications for RPA handing off	Jiang, Gaofeng; Zou, Yue; Wu, Xiaoming	CELL BIOLOGY INTERNATIONAL	2012	22578086	10.1042/CBI20110633	Records excluded after abstract screening
The cold-shock stress response in Mycobacterium smegmatis induces the expression of a histone-like protein	Shires, K; Steyn, L	MOLECULAR MICROBIOLOGY	2001	11251819	10.1046/j.1365-2958.2001.02291.x	Records excluded after abstract screening
Effects of exercise training plus normalization of hematocrit on exercise capacity and health-related quality of life	Painter, P; Moore, G; Carlson, L; Paul, S; Myll, J; Phillips, W; Haskell, W	AMERICAN JOURNAL OF KIDNEY DISEASES	2002	11840365	10.1053/ajkd.2002.30544	Records excluded after abstract screening
Bone Mineral Density Testing in Patients Undergoing Total Ankle Arthroplasty: Should We Pay More Attention to the Bone Quality?	So, Eric; Rushing, Calvin J.; Prissel, Mark A.; Berlet, Gregory C.	JOURNAL OF FOOT & ANKLE SURGERY	2021	33187901	10.1053/j.jfas.2020.10.002	Records excluded after abstract screening
The Subpetrous Carotid Wall Hematoma: A Sign of Spontaneous Dissection of the Internal Carotid Artery on Non-Enhanced Computed Tomography - A Retrospective Study	Jensen-Kondering, U.; Huhndorf, M.; Madjidyar, J.; Jansen, O.	ROFO-FORTSCHRITTE AUF DEM GEBIET DER RONTGENSTRAHLEN UND DER BILDGEBENDEN VERFAHREN	2015	25372158	10.1055/s-0034-1385303	Records excluded after abstract screening
Radiology of Osteoporosis: Old and New Findings	Fan, Yiru Lorna; Peh, Wilfred C. G.	SEMINARS IN MUSCULOSKELETAL RADIOLOGY	2016	27741539	10.1055/s-0036-1592371	Records excluded after abstract screening
Variable Bone Density of Scaphoid: Importance of Subchondral Screw Placement.	Swanstrom, Morgan M; Morse, Kyle W; Lipman, Joseph D; Hearns, Krystle A; Carlson, Michelle G	Journal of wrist surgery	2018	29383278	10.1055/s-0037-1605381	Records excluded after abstract screening
Clinical Use of Tailored Computed Tomography to Prevent Poststernotomy Dehiscence	Duman, Zihni M.; Timur, Baris; Topel, Cagdas; Aksu, Timucin	THORACIC AND CARDIOVASCULAR SURGEON	2022	34972236	10.1055/s-0041-1736243	Records excluded after abstract screening
Functional CT imaging: Load-dependent visualization of the subchondral mineralization by means of CT osteoabsorptiometry (CT-OAM)	Linsenmaier, U; Kersting, S; Schlichtenhorst, K; Putz, R; Pfeifer, KJ; Reiser, M; Muller-Gerbl, M	ROFO-FORTSCHRITTE AUF DEM GEBIET DER RONTGENSTRAHLEN UND DER BILDGEBENDEN VERFAHREN	2003	12743860	10.1055/s-2003-39209	Records excluded after abstract screening
In vivo characterization of glenoid with use of computed tomography	Couteau, B; Mansat, P; Mansat, M; Darmana, R; Egan, J	JOURNAL OF SHOULDER AND ELBOW SURGERY	2001	11307073	10.1067/mse.2001.112884	Records excluded after abstract screening
Peripheral cannabinoid receptor, CB2, regulates bone mass	Ofek, O; Karsak, M; Leclerc, N; Fogel, M; Frenkel, B; Wright, K; Tam, J; Attar-Namdar, M; Kram, V; Shohami, E; Mechoulam, R; Zimmer, A; Bab, I	PROCEEDINGS OF THE NATIONAL ACADEMY OF SCIENCES OF THE UNITED STATES OF AMERICA	2006	16407142	10.1073/pnas.0504187103	Records excluded after abstract screening
The Sub-Phenotypes of Sickle Cell Disease in Kuwait	Adekile, Adekunle D.; Al-Sherida, Sondus; Marouf, Rajaa; Mustafa, Nada; Thomas, Diana	HEMOGLOBIN	2019	31144996	10.1080/03630269.2019.1610427	Records excluded after abstract screening
Dietary energy and protein levels on lactation performance and progeny growth of Hu sheep	Luo, Shi-feng; Wang, Yan-can; Wang, Xin; Dai, Chun-peng; Wang, Qi-ye	JOURNAL OF APPLIED ANIMAL RESEARCH	2022		10.1080/09712119.2022.2110501	Records excluded after abstract screening
Comparative analysis of bone remodelling models with respect to computerised tomography-based finite element models of bone	Perez, M. A.; Fornells, P.; Doblare, M.; Garcia-Aznar, J. M.	COMPUTER METHODS IN BIOMECHANICS AND BIOMEDICAL ENGINEERING	2010	19697182	10.1080/10255840903045029	Records excluded after abstract screening
Two New Insertion/Deletion Variants of the PITX2 Gene and their Effects on Growth Traits in Sheep	Zhao, Haidong; He, Shuai; Wang, Shuhui; Zhu, Yanjiao; Xu, Hongwei; Luo, Renyun; Lan, Xianyong; Cai, Yong; Sun, Xiuzhu	ANIMAL BIOTECHNOLOGY	2018	29200321	10.1080/10495398.2017.1379415	Records excluded after abstract screening
Copy number variations of TOP2B gene are associated with growth traits in Chinese sheep breeds	Toremurat, Zhansaya; Ibrahim, Elsaeid Elnour; Huang, Yong-Zhen; Lan, Xianyong; Pi, Li; Chaogetu, Buren; Hu, Linyong; Chen, Hong	ANIMAL BIOTECHNOLOGY	2022	32498592	10.1080/10495398.2020.1773490	Records excluded after abstract screening
Effect of dietary protein on growth performance, and serum biochemical index in late pregnant Hu ewes and their offspring	Wang, Xin; Wang, Yancan; Wang, Qiye; Dai, Chunpeng; Li, Jianzhong; Huang, Pengfei; Li, Yali; Ding, Xueqin; Huang, Jing; Hussain, Tarique; Yang, Huansheng	ANIMAL BIOTECHNOLOGY	2023	34187316	10.1080/10495398.2021.1939042	Records excluded after abstract screening
Dosimetric Comparison between Monaco TPS and EGSnrc Monte Carlo simulation on Titanium Rod in 12bit and 16bit Image Format	Jayamani, J.; Osman, N. D.; Tajuddin, A. A.; Mohd Noor, N.; Abdul Aziz, M. Z.	JOURNAL OF RADIATION RESEARCH AND APPLIED SCIENCES	2020		10.1080/16878507.2020.1754042	Records excluded after abstract screening
A serendipitous search for high-redshift Ly alpha emission: Two primeval galaxy candidates at z similar or equal to 3	Manning, C; Stern, D; Spinrad, H; Bunker, AJ	ASTROPHYSICAL JOURNAL	2000		10.1086/309025	Records excluded after abstract screening
Intrinsic variability of the Vela pulsar: Lognormal statistics and theoretical implications	Cairns, IH; Johnston, S; Das, P	ASTROPHYSICAL JOURNAL	2001		10.1086/338359	Records excluded after abstract screening
Orbits and differential photometry for visual binaries A 1529, HU 610, and COU 2031	Tamazian, VS; Docobo, JA	ASTRONOMICAL JOURNAL	2006		10.1086/503192	Records excluded after abstract screening
FIRST ORBIT SOLUTIONS AND CALCULATED MASSES OF 10 VISUAL BINARIES	Ling, J. F.	ASTRONOMICAL JOURNAL	2010		10.1088/0004-6256/139/4/1521	Records excluded after abstract screening
RESONANCES REQUIRED: DYNAMICAL ANALYSIS OF THE 24 Sex AND HD 200964 PLANETARY SYSTEMS	Wittenmyer, Robert A.; Horner, Jonathan; Tinney, C. G.	ASTROPHYSICAL JOURNAL	2012		10.1088/0004-637X/761/2/165	Records excluded after abstract screening
Optimization of the composition of phantom materials for computed tomography	Homolka, P; Gahleitner, A; Prokop, M; Nowotny, R	PHYSICS IN MEDICINE AND BIOLOGY	2002	12222854	10.1088/0031-9155/47/16/306	Records excluded after abstract screening
Accuracy of inhomogeneity correction in photon radiotherapy from CT scans with different settings	Guan, HQ; Yin, FF; Kim, JH	PHYSICS IN MEDICINE AND BIOLOGY	2002	12361225	10.1088/0031-9155/47/17/402	Records excluded after abstract screening
Calibration of CT Hounsfield units for radiotherapy treatment planning of patients with metallic hip prostheses: the use of the extended CT-scale	Coolens, C; Childs, PJ	PHYSICS IN MEDICINE AND BIOLOGY	2003	12817940	10.1088/0031-9155/48/11/308	Records excluded after abstract screening
Dosimetric impact of a CT metal artefact suppression algorithm for proton, electron and photon therapies	Wei, Jikun; Sandison, George A.; Hsi, Wen-Chien; Ringor, Michael; Lu, Xiaoyi	PHYSICS IN MEDICINE AND BIOLOGY	2006	17019032	10.1088/0031-9155/51/20/007	Records excluded after abstract screening
Ranges of ions in metals for use in particle treatment planning	Jakel, O	PHYSICS IN MEDICINE AND BIOLOGY	2006	16625027	10.1088/0031-9155/51/9/N01	Records excluded after abstract screening
The influence of metal artefacts on the range of ion beams	Jaekel, Oliver; Reiss, Petra	PHYSICS IN MEDICINE AND BIOLOGY	2007	17228110	10.1088/0031-9155/52/3/007	Records excluded after abstract screening
Can megavoltage computed tomography reduce proton range uncertainties in treatment plans for patients with large metal implants?	Newhauser, Wayne D.; Giebeler, Annelise; Langen, Katja M.; Mirkovic, Dragan; Mohan, Radhe	PHYSICS IN MEDICINE AND BIOLOGY	2008	18421122	10.1088/0031-9155/53/9/009	Records excluded after abstract screening
Generalized method for computation of true thickness and x-ray intensity information in highly blurred sub-millimeter bone features in clinical CT images	Pakdel, Amirreza; Robert, Normand; Fialkov, Jeffrey; Maloul, Asmaa; Whyne, Cari	PHYSICS IN MEDICINE AND BIOLOGY	2012	23159920	10.1088/0031-9155/57/23/8099	Records excluded after abstract screening
Dosimetric and workflow evaluation of first commercial synthetic CT software for clinical use in pelvis	Tyagi, Neelam; Fontenla, Sandra; Zhang, Jing; Cloutier, Michelle; Kadbi, Mo; Mechalakos, Jim; Zelefsky, Michael; Deasy, Joe; Hunt, Margie	PHYSICS IN MEDICINE AND BIOLOGY	2017	27983520	10.1088/1361-6560/aa5452	Records excluded after abstract screening
Iterative metal artifact reduction on a clinical photon counting system-technical possibilities and reconstruction selection for optimal results dependent on the metal scenario	Anhaus, Julian A.; Schmidt, Simon; Killermann, Philipp; Mahnken, Andreas; Hofmann, Christian	PHYSICS IN MEDICINE AND BIOLOGY	2022	35594851	10.1088/1361-6560/ac71f0	Records excluded after abstract screening
Cusp singularities in f(R) gravity: pros and cons	Chen, Pisin; Yeom, Dong-han	JOURNAL OF COSMOLOGY AND ASTROPARTICLE PHYSICS	2015		10.1088/1475-7516/2015/10/022	Records excluded after abstract screening
Cosmological singularity theorems for f (R) gravity theories	Alani, Ivo; Santillan, Osvaldo P.	JOURNAL OF COSMOLOGY AND ASTROPARTICLE PHYSICS	2016		10.1088/1475-7516/2016/05/023	Records excluded after abstract screening
Relation between the turnaround radius and virial mass in f(R) model	Lopes, Rafael C. C.; Voivodic, Rodrigo; Abramo, L. Raul; Sodre Jr, Laerte	JOURNAL OF COSMOLOGY AND ASTROPARTICLE PHYSICS	2019		10.1088/1475-7516/2019/07/026	Records excluded after abstract screening
Strange stars in f(7Z) gravity palatini formalism and gravitational wave echoes from them	Bora, Jyatsnasree; Gogoi, Dhruba Jyoti; Goswami, Umananda Dev	JOURNAL OF COSMOLOGY AND ASTROPARTICLE PHYSICS	2022		10.1088/1475-7516/2022/09/057	Records excluded after abstract screening
Nonpsychotropic Cannabinoids, Abnormal Cannabidiol and Canabigerol-Dimethyl Heptyl, Act at Novel Cannabinoid Receptors to Reduce Intraocular Pressure	Szczesniak, Anna-Maria; Maor, Yehoshua; Robertson, Harold; Hung, Orlando; Kelly, Melanie E. M.	JOURNAL OF OCULAR PHARMACOLOGY AND THERAPEUTICS	2011	21770780	10.1089/jop.2011.0041	Records excluded after abstract screening
The association of body fat distribution with lifestyle and reproductive factors in women aged 45-54 in Kinmen County, Republic of China	Tsai, TI; Chou, P	JOURNAL OF WOMENS HEALTH & GENDER-BASED MEDICINE	1999	10839705	10.1089/jwh.1.1999.8.501	Records excluded after abstract screening
A role for Saccharomyces cerevisiae Chk1p in the response to replication blocks	Schollaert, KL; Poisson, JM; Searle, JS; Schwanekamp, JA; Tomlinson, CR; Sanchez, Y	MOLECULAR BIOLOGY OF THE CELL	2004	15229282	10.1091/mbc.e03-11-0792	Records excluded after abstract screening
Cleavage of stalled forks by fission yeast Mus81/Eme1 in absence of DNA replication checkpoint	Froget, Benoit; Blaisonneau, Joel; Lambert, Sarah; Baldacci, Giuseppe	MOLECULAR BIOLOGY OF THE CELL	2008	18032583	10.1091/mbc.E07-07-0728	Records excluded after abstract screening
The role of RPA2 phosphorylation in homologous recombination in response to replication arrest	Shi, Wei; Feng, Zhihui; Zhang, Jiuqin; Gonzalez-Suarez, Ignacio; Vanderwaal, Robert P.; Wu, Xiaohua; Powell, Simon N.; Roti, Joseph L. Roti; Gonzalo, Susana; Zhang, Junran	CARCINOGENESIS	2010	20130019	10.1093/carcin/bgq035	Records excluded after abstract screening
Effects of zoledronic acid on sutural bone formation: a computed tomography study	Ozturk, Firat; Babacan, Hasan; Gumus, Cesur	EUROPEAN JOURNAL OF ORTHODONTICS	2012	21382907	10.1093/ejo/cjq160	Records excluded after abstract screening
Replication stress induced by the ribonucleotide reductase inhibitor guanazole, triapine and gemcitabine in fission yeast	Alyahya, Mashael Y.; Khan, Saman; Bhadra, Sankhadip; Samuel, Rittu E.; Xu, Yong-jie	FEMS YEAST RESEARCH	2022	35262697	10.1093/femsyr/foac014	Records excluded after abstract screening
Non-linear matter power spectrum without screening dynamics modelling in f(R) gravity	Ruan, Cheng-Zong; Zhang, Tong-Jie; Hu, Bin	MONTHLY NOTICES OF THE ROYAL ASTRONOMICAL SOCIETY	2020		10.1093/mnras/staa006	Records excluded after abstract screening
Non-linear density-velocity dynamics in f(R) gravity from spherical collapse	Nadkarni-Ghosh, Sharvari; Chowdhury, Sandip	MONTHLY NOTICES OF THE ROYAL ASTRONOMICAL SOCIETY	2022		10.1093/mnras/stac133	Records excluded after abstract screening
Gravitational collapse of conventional polytropic cylinder	Lou, Yu-Qing; Hu, Xu-Yao	MONTHLY NOTICES OF THE ROYAL ASTRONOMICAL SOCIETY	2017		10.1093/mnras/stx465	Records excluded after abstract screening
Joint halo-mass function for modified gravity and massive neutrinos - I. Simulations and cosmological forecasts	Hagstotz, Steffen; Costanzi, Matteo; Baldi, Marco; Weller, Jochen	MONTHLY NOTICES OF THE ROYAL ASTRONOMICAL SOCIETY	2019		10.1093/mnras/stz1051	Records excluded after abstract screening
Limiting amounts of budding yeast Rad53 S-phase checkpoint activity results in increased resistance to DNA alkylation damage	Cordon-Preciado, Violeta; Ufano, Sandra; Bueno, Avelino	NUCLEIC ACIDS RESEARCH	2006	17062626	10.1093/nar/gkl741	Records excluded after abstract screening
Replication fork collapse is a major cause of the high mutation frequency at three-base lesion clusters	Sedletska, Yuliya; Radicella, J. Pablo; Sage, Evelyne	NUCLEIC ACIDS RESEARCH	2013	23945941	10.1093/nar/gkt731	Records excluded after abstract screening
Improvement of Osteoporosis in Rats With Hind-Limb Unloading Treated With Pulsed Electromagnetic Field and Whole-Body Vibration	Liu, Xifang; Gao, Xiaohang; Tong, Jie; Yu, Liyin; Xu, Minglong; Zhang, Jianbao	PHYSICAL THERAPY	2022	35906872	10.1093/ptj/pzac097	Records excluded after abstract screening
Fully automated opportunistic screening of vertebral fractures and osteoporosis on more than 150 000 routine computed tomography scans	Roux, Christian; Rozes, Antoine; Reizine, Daniel; Hajage, David; Daniel, Christel; Maire, Aurelien; Breant, Stephane; Taright, Namik; Gordon, Ronen; Fechtenbaum, Jacques; Kolta, Sami; Feydy, Antoine; Briot, Karine; Tubach, Florence	RHEUMATOLOGY	2022	34850864	10.1093/rheumatology/keab878	Records excluded after abstract screening
First report of Fusarium oxysporum Species Complex causing root and rhizome rot of Canna edulis in Colombia.	Ortega, Maria Camila; Uribe, Pedro	Plant disease	2023	37392025	10.1094/PDIS-01-23-0061-PDN	Records excluded after abstract screening
First report of stalk bacterial soft rot of sugarcane caused by Dickeya zeae in China.	Yang, Yanchang; Yao, Ziting; Zhang, Mu-Qing; Zou, Chengwu; Chen, Baoshan	Plant disease	2020	33325747	10.1094/PDIS-10-20-2234-PDN	Records excluded after abstract screening
Down-regulation of exosomal microRNA-224-3p derived from bone marrow-derived mesenchymal stem cells potentiates angiogenesis in traumatic osteonecrosis of the femoral head	Xu, Hai-Jia; Liao, Wen; Liu, Xiang-Zhong; Hu, Jing; Zou, Wen-Zhong; Ning, Yu; Yang, Yi; Li, Zhang-Hua	FASEB JOURNAL	2019	30964699	10.1096/fj.201801618RRR	Records excluded after abstract screening
Influence of temperature on QCT: implications for mineral densitometry.	Whitehouse, R W; Economou, G; Adams, J E	Journal of computer assisted tomography	1993	8227582	10.1097/00004728-199311000-00017	Records excluded after abstract screening
Density measurement of bone graft within an intervertebral lumbar cage - Increase of hounsfield units as an indicator for increasing bone mineral content	Spruit, M; Meijers, H; Obradov, M; Anderson, PG	JOURNAL OF SPINAL DISORDERS & TECHNIQUES	2004	15167340	10.1097/00024720-200406000-00011	Records excluded after abstract screening
Is There an Association Between Borderline-to-mild Dysplasia and Hip Osteoarthritis? Analysis of CT Osteoabsorptiometry	Irie, Tohru; Takahashi, Daisuke; Asano, Tsuyoshi; Arai, Ryuta; Terkawi, Muhammad Alaa; Ito, Yoichi M.; Iwasaki, Norimasa	CLINICAL ORTHOPAEDICS AND RELATED RESEARCH	2018	29698301	10.1097/01.blo.0000533619.50951.e3	Records excluded after abstract screening
Airway pressure-time curve profile (stress index) detects tidal recruitment/hyperinflation in experimental acute lung injury	Grasso, S; Terragni, P; Mascia, L; Fanelli, V; Quintel, M; Herrmann, P; Hedenstierna, G; Slutsky, AS; Ranieri, VM	CRITICAL CARE MEDICINE	2004	15071395	10.1097/01.CCM.0000120059.94009.AD	Records excluded after abstract screening
Association of Perioperative Computed Tomography Hounsfield Units and Failure of Femoral Neck Fracture Fixation	Lund, Erik A.; Samtani, Rahul; Winston, Mark; Anderson, Paul A.; Whiting, Paul S.; O'Toole, Robert V.; Hetzel, Scott; Doro, Christopher J.	JOURNAL OF ORTHOPAEDIC TRAUMA	2020	32433076	10.1097/BOT.0000000000001843	Records excluded after abstract screening
Femoral Neck Hounsfield Units as an Adjunct for Bone Mineral Density After Combat-Related Lower Extremity Amputation	Hoyt, Benjamin W.; Lundy, Alex E.; Clark, DesRaj M.; Colantonio, Donald; Tintle, Scott M.; Potter, Benjamin K.	JOURNAL OF ORTHOPAEDIC TRAUMA	2021	33079846	10.1097/BOT.0000000000001980	Records excluded after abstract screening
Correlation of Hounsfield Unit Measurements on Computed Tomography of the Shoulder With Dual-Energy X-ray Absorptiometry Scans and Fracture Risk Assessment Tool Scores: A Potential for Opportunistic Screening	Earp, Brandon E.; Kallini, Jennifer R.; Collins, Jamie E.; Benavent, Kyra A.; Tintle, Scott M.; Rozental, Tamara D.	JOURNAL OF ORTHOPAEDIC TRAUMA	2021	33177427	10.1097/BOT.0000000000001994	Records excluded after abstract screening
Negative Effects of Long-duration Spaceflight on Paraspinal Muscle Morphology	Burkhart, Katelyn; Allaire, Brett; Bouxsein, Mary L.	SPINE	2019	30624302	10.1097/BRS.0000000000002959	Records excluded after abstract screening
Prevalence of Osteoporosis in Patients Undergoing Lumbar Fusion for Lumbar Degenerative Diseases A Combination of DXA and Hounsfield Units	Zou, Da; Jiang, Shuai; Zhou, Siyu; Sun, Zhuoran; Zhong, Woquan; Du, Guohong; Li, Weishi	SPINE	2020	31725127	10.1097/BRS.0000000000003284	Records excluded after abstract screening
Usefulness of Trabecular CT Attenuation Measurement of Lumbar Spine in Predicting Osteoporotic Compression Fracture Is the L4 Trabecular Region of Interest Most Relevant?	Lee, Byung-Jou; Koo, Hae-Won; Yoon, Sang Won; Sohn, Moon-Jun	SPINE	2021	33065695	10.1097/BRS.0000000000003756	Records excluded after abstract screening
Best Practice Guidelines for Assessment and Management of Osteoporosis in Adult Patients Undergoing Elective Spinal Reconstruction	Sardar, Zeeshan M.; Coury, Josephine R.; Cerpa, Meghan; DeWald, Christopher J.; Ames, Christopher P.; Shuhart, Christopher; Watkins, Colleen; Polly, David W.; Dirschl, Douglas R.; Klineberg, Eric O.; Dimar, John R.; Krohn, Kelly D.; Kebaish, Khaled M.; Tosi, Laura L.; Kelly, Michael; Lane, Nancy E.; Binkley, Neil C.; Berven, Sigurd H.; Lee, Nathan J.; Anderson, Paul; Angevine, Peter D.; Lehman, R…	SPINE	2022	34690329	10.1097/BRS.0000000000004268	Records excluded after abstract screening
The Usefulness of Trabecular CT Attenuation Measurement at L4 Level to Predict Screw Loosening After Degenerative Lumbar Fusion Surgery Consider Number of Fused Levels and Postoperative Sagittal Balance	Shin, Hee Kwon; Koo, Hae-Won; Kim, Kwang Hyeon; Yoon, Sang Won; Sohn, Moon-Jun; Lee, Byung-Jou	SPINE	2022	35102120	10.1097/BRS.0000000000004330	Records excluded after abstract screening
The Utility of 18F-NaF-PET/CT in Measuring the Metabolic Activity of Aging Spine: Implications for Osteoporosis.	Park, Peter Sang Uk; Resto, David A; Khurana, Navpreet; Raynor, William Y; Werner, Thomas J; Hoilund-Carlsen, Poul Flemming; Alavi, Abass	Spine	2023	36972138	10.1097/BRS.0000000000004640	Records excluded after abstract screening
Risk Factors for Surgical Site Infection after Operative Fixation of Acetabular Fractures: Is Psoas Density a Useful Metric?	Cichos, Kyle H.; Mahmoud, Khalid H.; Spitler, Clay A.; Aal, Ahmed M. Kamel Abdel; Osman, Sarah; McGwin, Gerald, Jr.; Ghanem, Elie S.	CLINICAL ORTHOPAEDICS AND RELATED RESEARCH	2020	32191416	10.1097/CORR.0000000000001207	Records excluded after abstract screening
Tactile Sense of the Surgeon in Determining Bone Density When Placing Dental Implant	Rokn, Amirreza; Ghahroudi, Amir Alireza Rasouli; Daneshmonfared, Mahdieh; Menasheof, Rebecca; Shamshiri, Ahmad Reza	IMPLANT DENTISTRY	2014	25347271	10.1097/ID.0000000000000173	Records excluded after abstract screening
Bone Regeneration With Autologous Biomaterial; Rapid Induction of Vital New Bone in Maxillary Sinus Floor by Platelet Concentrate Alone at 23x Baseline (PRP23x): A Case Report	Smith, Astley E.; Prasad, Hari S.; Rohrer, Michael D.	IMPLANT DENTISTRY	2009	19509531	10.1097/ID.0b013e318198d3f9	Records excluded after abstract screening
The Possible Association Among Bone Density Values, Resonance Frequency Measurements, Tactile Sense, and Histomorphometric Evaluations of Dental Implant Osteotomy Sites: A Preliminary Study	Aksoy, Utku; Eratalay, Kenan; Tozum, Tolga F.	IMPLANT DENTISTRY	2009	19667820	10.1097/ID.0b013e31819ecc12	Records excluded after abstract screening
The Correlation of Bone Mineral Density and Histologic Data in the Early Grafted Maxillary Sinus: A Preliminary Report	Lee, Cameron Y. S.; Prasad, Hari S.; Suzuki, Jon B.; Stover, John D.; Rohrer, Michael D.	IMPLANT DENTISTRY	2011	21613947	10.1097/ID.0b013e318211f72e	Records excluded after abstract screening
The Abundance of Epicardial Adipose Tissue Surrounding Left Atrium Is Associated With the Occurrence of Stroke in Patients With Atrial Fibrillation	Tsao, Hsuan-Ming; Hu, Wei-Chih; Tsai, Ping-Huang; Lee, Chao-Lin; Liu, Fang-Chun; Wang, Hsueh-Han; Lo, Li-Wei; Chang, Shih-Lin; Chao, Tze-Fan; Chen, Shih-Ann	MEDICINE	2016		10.1097/MD.0000000000003260	Records excluded after abstract screening
Metallic artifact reduction by evaluation of the additional value of iterative reconstruction algorithms in hip prosthesis computed tomography imaging	Neroladaki, Angeliki; Martin, Steve Philippe; Bagetakos, Ilias; Botsikas, Diomidis; Hamard, Marion; Montet, Xavier; Boudabbous, Sana	MEDICINE	2019	30732160	10.1097/MD.0000000000014341	Records excluded after abstract screening
Detection of Bone Marrow Edema Pattern With Dual-Energy Computed Tomography of the Pig Mandible Treated With Radiotherapy and Surgery Compared With Magnetic Resonance Imaging	Poort, Lucas J.; Stadler, Annika A. R.; Ludlage, Johan H. B.; Hoebers, Frank J. P.; Kessler, Peter A. W. H.; Postma, Alida A.	JOURNAL OF COMPUTER ASSISTED TOMOGRAPHY	2017	28722700	10.1097/RCT.0000000000000559	Records excluded after abstract screening
Opportunistic Bone Density Measurement on Abdomen and Pelvis Computed Tomography to Predict Fracture Risk in Women Aged 50 to 64 Years Without Osteoporosis Risk Factors	Fang, Jieming; Franconeri, Andrea; Boos, Johannes; Nimhuircheartaigh, Jennifer; Zhang, Zheng; Brook, Alexander; Brook, Olga R.	JOURNAL OF COMPUTER ASSISTED TOMOGRAPHY	2018	29659427	10.1097/RCT.0000000000000744	Records excluded after abstract screening
Computed Tomography-Determined Body Composition Abnormalities Usefully Predict Long-term Mortality in Patients With Liver Cirrhosis	Cho, Young Seo; Lee, Ha Young; Jeong, Jae Yoon; Lee, Jae Gon; Kim, Tae Yeob; Nam, Seong Woo; Sohn, Joo Hyun	JOURNAL OF COMPUTER ASSISTED TOMOGRAPHY	2021	34407059	10.1097/RCT.0000000000001207	Records excluded after abstract screening
Metallic Artifacts From Internal Scaphoid Fracture Fixation Screws Comparison Between C-Arm Flat-Panel, Cone-Beam, and Multidetector Computed Tomography	Finkenstaedt, Tim; Morsbach, Fabian; Calcagni, Maurizio; Vich, Magdalena; Pfirrmann, Christian W. A.; Alkadhi, Hatem; Runge, Val M.; Andreisek, Gustav; Guggenberger, Roman	INVESTIGATIVE RADIOLOGY	2014	24691141	10.1097/RLI.0000000000000052	Records excluded after abstract screening
Reduction of Metal Artifacts and Improvement in Dose Efficiency Using Photon-Counting Detector Computed Tomography and Tin Filtration	Zhou, Wei; Bartlett, David J.; Diehn, Felix E.; Glazebrook, Katrina N.; Kotsenas, Amy L.; Carter, Rickey E.; Fletcher, Joel G.; McCollough, Cynthia H.; Leng, Shuai	INVESTIGATIVE RADIOLOGY	2019	30562270	10.1097/RLI.0000000000000535	Records excluded after abstract screening
Metal Artifact Reduction From Reformatted Projections for Hip Prostheses in Multislice Helical Computed Tomography Techniques and Initial Clinical Results	Yu, Lifeng; Li, Hua; Mueller, Jan; Kofler, James M.; Liu, Xin; Primak, Andrew N.; Fletcher, Joel G.; Guimaraes, Luis S.; Macedo, Thanila; McCollough, Cynthia H.	INVESTIGATIVE RADIOLOGY	2009	19809345	10.1097/RLI.0b013e3181b0a2f9	Records excluded after abstract screening
Reducing Metal Artifacts in Computed Tomography Caused by Hip Endoprostheses Using a Physics-Based Approach	Prell, Daniel; Kyriakou, Yiannis; Kachelriess, Marc; Kalender, Willi A.	INVESTIGATIVE RADIOLOGY	2010	20661145	10.1097/RLI.0b013e3181e94384	Records excluded after abstract screening
Flat-Panel CT Arthrography Feasibility Study and Comparison to Multidetector CT Arthrography	Guggenberger, Roman; Fischer, Michael Alexander; Hodler, Juerg; Pfammatter, Thomas; Andreisek, Gustav	INVESTIGATIVE RADIOLOGY	2012	22488509	10.1097/RLI.0b013e3182419082	Records excluded after abstract screening
Metal Artifact Reduction by Dual-Energy Computed Tomography Using Energetic Extrapolation A Systematically Optimized Protocol	Meinel, Felix G.; Bischoff, Bernhard; Zhang, Qiaowei; Bamberg, Fabian; Reiser, Maximilian F.; Johnson, Thorsten R. C.	INVESTIGATIVE RADIOLOGY	2012	22659595	10.1097/RLI.0b013e31824c86a3	Records excluded after abstract screening
Quantitative CT Detects Undiagnosed Low Bone Mineral Density in Oncologic Patients Imaged With F-18-FDG PET/CT	Kay, Fernando U.; Ho, Vinh; Dosunmu, Edmund B.; Chhabra, Avneesh; Brown, Keenan; Duan, Xinhui; Oz, Orhan K.	CLINICAL NUCLEAR MEDICINE	2021	33234926	10.1097/RLU.0000000000003416	Records excluded after abstract screening
Primary Reconstruction of Alveolar Clefts Using Recombinant Human Bone Morphogenic Protein-2: Clinical and Radiographic Outcomes	Fallucco, Michael A.; Carstens, Michael H.	JOURNAL OF CRANIOFACIAL SURGERY	2009	19816345	10.1097/SCS.0b013e3181b5d08e	Records excluded after abstract screening
Significance of Osteoporosis in Facial Bone Density Using Computed Tomography	Lee, Il Jae; Lee, Jong Joo; Bae, Joon-Ho; Hwang, Eun; Lee, SeungJoo; Cho, Minhyuk; Kim, Joo Hyoung; Kim, Hyun Jun	JOURNAL OF CRANIOFACIAL SURGERY	2013	23524708	10.1097/SCS.0b013e3182801333	Records excluded after abstract screening
Deletion of the histone-like protein (Hlp) from Mycobacterium smegmatis results in increased sensitivity to UV exposure, freezing and isoniazid	Whiteford, Danelle C.; Klingelhoets, Jesse J.; Bambenek, Michael H.; Dahl, John L.	MICROBIOLOGY-SGM	2011	20966096	10.1099/mic.0.045518-0	Records excluded after abstract screening
Replisome instability, fork collapse, and gross chromosomal rearrangements arise synergistically from Mec1 kinase and RecQ helicase mutations	Cobb, JA; Schleker, T; Rojas, V; Bjergbaek, L; Tercero, JA; Gasser, SM	GENES & DEVELOPMENT	2005	16357221	10.1101/gad.361805	Records excluded after abstract screening
Stability of magnetized strange quark matter in the MIT bag model with a density dependent bag pressure	Isayev, A. A.	PHYSICAL REVIEW C	2015		10.1103/PhysRevC.91.015208	Records excluded after abstract screening
Testing f(R) gravity with scale dependent cosmic void velocity profiles	Wilson, Christopher; Bean, Rachel	PHYSICAL REVIEW D	2021		10.1103/PhysRevD.104.023512	Records excluded after abstract screening
Trans-Planckian physics and signature change events in Bose gas hydrodynamics	Weinfurtner, Silke; White, Angela; Visser, Matt	PHYSICAL REVIEW D	2007		10.1103/PhysRevD.76.124008	Records excluded after abstract screening
Chameleon f(R) gravity in the virialized cluster	Lombriser, Lucas; Koyama, Kazuya; Zhao, Gong-Bo; Li, Baojiu	PHYSICAL REVIEW D	2012		10.1103/PhysRevD.85.124054	Records excluded after abstract screening
Unscreening scalarons with a black hole	Frolov, Andrei V.; Ghersi, Jose T. Galvez; Zucca, Alex	PHYSICAL REVIEW D	2017		10.1103/PhysRevD.95.104041	Records excluded after abstract screening
Convolution Lagrangian perturbation theory for biased tracers beyond general relativity	Valogiannis, Georgios; Bean, Rachel	PHYSICAL REVIEW D	2019		10.1103/PhysRevD.99.063526	Records excluded after abstract screening
Column collapse of granular rods	Trepanier, M.; Franklin, Scott V.	PHYSICAL REVIEW E	2010	20866612	10.1103/PhysRevE.82.011308	Records excluded after abstract screening
Crystal structure of (RS)-4-(3-carb-oxy-1-ethyl-6,8-di-fluoro-4-oxo-1,4-di-hydro-quinolin-7-yl)-2-methyl-piperazin-1-ium 3-carb-oxy-5-fluoro-benzoate.	Feng, Sheng; Zhu, Gui-Liang; Sun, Jia-Jia; Chen, Chen; Zhang, Zhi-Hui	Acta crystallographica. Section E, Crystallographic communications	2019	30713736	10.1107/S2056989018016961	Records excluded after abstract screening
Accuracy of Quantitative Computed Tomography Bone Mineral Density Measurements in Mandibles: A Cadaveric Study	Miguel-Sanchez, Alfonso; Vilaplana-Vivo, Jaime; Vilaplana-Vivo, Carlos; Angel Vilaplana-Gomez, Juan; Camacho-Alonso, Fabio	CLINICAL IMPLANT DENTISTRY AND RELATED RESEARCH	2015	24219414	10.1111/cid.12168	Records excluded after abstract screening
Relation between Spongy Bone Density in the Maxilla and Skeletal Bone Density	Merheb, Joe; Temmerman, Andy; Coucke, Wim; Rasmusson, Lars; Kuebler, Alexander; Thor, Andreas; Quirynen, Marc	CLINICAL IMPLANT DENTISTRY AND RELATED RESEARCH	2015	24909074	10.1111/cid.12228	Records excluded after abstract screening
Clinical and radiographic outcomes of allogeneic block grafts for maxillary lateral ridge augmentation: A randomized clinical trial	Tresguerres, Francisco G. F.; Cortes, Arthur R. G.; Vallejo, Gonzalo Hernandez; Cabrejos-Azama, Jatsue; Tamimi, Faleh; Torres, Jesusis	CLINICAL IMPLANT DENTISTRY AND RELATED RESEARCH	2019	31419002	10.1111/cid.12834	Records excluded after abstract screening
Bone quality evaluation at dental implant site using multislice CT, micro-CT, and cone beam CT	Parsa, Azin; Ibrahim, Norliza; Hassan, Bassam; van der Stelt, Paul; Wismeijer, Daniel	CLINICAL ORAL IMPLANTS RESEARCH	2015	24325572	10.1111/clr.12315	Records excluded after abstract screening
Osteopenic features of the hip joint in patients with cerebral palsy: a hospital-based study	Moon, Sang Young; Kwon, Soon-Sun; Cho, Byung Chae; Chung, Chin Youb; Lee, Kyoung Min; Sung, Ki Hyuk; Chung, Myoung Ki; Zulkarnain, Arif; Kim, Yong Sung; Park, Moon Seok	DEVELOPMENTAL MEDICINE AND CHILD NEUROLOGY	2016	27145375	10.1111/dmcn.13146	Records excluded after abstract screening
Where should China practice forestry in a warming world?	Zhang, Lei; Sun, Pengsen; Huettmann, Falk; Liu, Shirong	GLOBAL CHANGE BIOLOGY	2022	34962005	10.1111/gcb.16065	Records excluded after abstract screening
Systematic review of a new orb-weaving spider genus (Araneae: Araneidae), with special reference to the Australasian-Pacific and South-East Asian fauna	Joseph, Mathew M.; Framenau, Volker W.	ZOOLOGICAL JOURNAL OF THE LINNEAN SOCIETY	2012		10.1111/j.1096-3642.2012.00845.x	Records excluded after abstract screening
Nonalcoholic fatty liver disease in subjects with adrenal incidentaloma	Papanastasiou, Labrini; Pappa, Theodora; Samara, Christianna; Apostolopoulou, Glyceria; Tsiavos, Vaios; Markou, Athina; Alexandraki, Krystallenia; Piaditis, George; Chrousos, George; Kaltsas, Gregory	EUROPEAN JOURNAL OF CLINICAL INVESTIGATION	2012	23078137	10.1111/j.1365-2362.2012.02707.x	Records excluded after abstract screening
Variations in bone density at dental implant sites in different regions of the jawbone	Fuh, L. -J.; Huang, H. -L.; Chen, C. -S.; Fu, K. -L.; Shen, Y. -W.; Tu, M. -G.; Shen, W. -C.; Hsu, J. -T.	JOURNAL OF ORAL REHABILITATION	2010	20113389	10.1111/j.1365-2842.2010.02061.x	Records excluded after abstract screening
Human TNF-related apoptosis-inducing ligand-expressing dendritic cells from transgenic pigs attenuate human xenogeneic T cell responses	Kemter, Elisabeth; Lieke, Thorsten; Kessler, Barbara; Kurome, Mayuko; Wuensch, Annegret; Summerfield, Artur; Ayares, David; Nagashima, Hiroshi; Baars, Wiebke; Schwinzer, Reinhard; Wolf, Eckhard	XENOTRANSPLANTATION	2012	22360752	10.1111/j.1399-3089.2011.00688.x	Records excluded after abstract screening
Oleic acid lung injury: a morphometric analysis using computed tomography	Rylander, C; Hogman, M; Perchiazzi, G; Magnusson, A; Hedenstierna, G	ACTA ANAESTHESIOLOGICA SCANDINAVICA	2004	15352958	10.1111/j.1399-6576.2004.00482.x	Records excluded after abstract screening
Monitoring of Muscle and Bone Recovery in Spinal Cord Injury Patients Treated With Electrical Stimulation Using Three-Dimensional Imaging and Segmentation Techniques: Methodological Assessment	Gargiulo, Paolo; Helgason, Thordur; Reynisson, Pall Jens; Helgason, Benedikt; Kern, Helmut; Mayr, Winfried; Ingvarsson, Pall; Carraro, Ugo	ARTIFICIAL ORGANS	2011	21401674	10.1111/j.1525-1594.2011.01214.x	Records excluded after abstract screening
Three-dimensional morphometric analysis of human cadaver bone: microstructural data from maxilla and mandible	Fanuscu, MI; Chang, TL	CLINICAL ORAL IMPLANTS RESEARCH	2004	15008933	10.1111/j.1600-0501.2004.00969.x	Records excluded after abstract screening
Structural and radiological parameters for the characterization of jawbone	Stoppie, N; Pattijn, V; Van Cleynenbreugel, T; Wevers, M; Vander Sloten, J; Naert, I	CLINICAL ORAL IMPLANTS RESEARCH	2006	16584407	10.1111/j.1600-0501.2005.01204.x	Records excluded after abstract screening
Platelet-rich plasma activity on maxillary sinus floor augmentation by autologous bone	Consolo, Ugo; Zaffe, Davide; Bertoldi, Carlo; Ceccherelli, Giovanni	CLINICAL ORAL IMPLANTS RESEARCH	2007	17348891	10.1111/j.1600-0501.2006.01330.x	Records excluded after abstract screening
Bone quality and quantity of the anterior maxillary trabecular bone in dental implant sites	Wakimoto, Mari; Matsumura, Tatsushi; Ueno, Takaaki; Mizukawa, Nobuyoshi; Yanagi, Yoshinobu; Iida, Seiji	CLINICAL ORAL IMPLANTS RESEARCH	2012	22151688	10.1111/j.1600-0501.2011.02347.x	Records excluded after abstract screening
3D statistical model of the pelvic ring - a CT-based statistical evaluation of anatomical variation	Arand, Charlotte; Wagner, Daniel; Richards, Robert Geoff; Noser, Hansrudi; Kamer, Lukas; Sawaguchi, Takeshi; Rommens, Pol M.	JOURNAL OF ANATOMY	2019	30575034	10.1111/joa.12928	Records excluded after abstract screening
Influence of size and shape of the auricular surfaces on subchondral bone density distribution in the sacroiliac joint	Poilliot, Amelie; Hammer, Niels; Toranelli, Mireille; Doyle, Terence; Gay-Dujak, Max Hans-Peter; Mueller-Gerbl, Magdalena	JOURNAL OF ANATOMY	2023	36893752	10.1111/joa.13857	Records excluded after abstract screening
Osteopenic consequences of botulinum toxin injections in the masticatory muscles: a pilot study	Raphael, K. G.; Tadinada, A.; Bradshaw, J. M.; Janal, M. N.; Sirois, D. A.; Chan, K. C.; Lurie, A. G.	JOURNAL OF ORAL REHABILITATION	2014	24836732	10.1111/joor.12180	Records excluded after abstract screening
Cervical Vertebral Trabecular Bone Mineral Density in Great Danes With and Without Osseous-Associated Cervical Spondylomyelopathy	Armstrong, J.; da Costa, R. C.; Martin-Vaquero, P.	JOURNAL OF VETERINARY INTERNAL MEDICINE	2014	25312453	10.1111/jvim.12444	Records excluded after abstract screening
Natural antigenic differences in the functionally equivalent extracellular DNABII proteins of bacterial biofilms provide a means for targeted biofilm therapeutics	Rocco, C. J.; Davey, M. E.; Bakaletz, L. O.; Goodman, S. D.	MOLECULAR ORAL MICROBIOLOGY	2017	26988714	10.1111/omi.12157	Records excluded after abstract screening
Prediction of Collapse Using Patient-Specific Finite Element Analysis of Osteonecrosis of the Femoral Head	Li, Tai-xian; Huang, Ze-qing; Li, Yan; Xue, Zhi-peng; Sun, Ji-gao; Gao, Huan-huan; He, Hai-jun; Chen, Wei-heng	ORTHOPAEDIC SURGERY	2019	31663283	10.1111/os.12520	Records excluded after abstract screening
Experimental evidence for negative turgor pressure in small leaf cells of Robinia pseudoacacia L versus large cells of Metasequoia glyptostroboides Hu et WC Cheng. 2. Hofler diagrams below the volume of zero turgor and the theoretical implication for pressure-volume curves of living cells	Yang, Dongmei; Li, Junhui; Ding, Yiting; Tyree, Melvin T.	PLANT CELL AND ENVIRONMENT	2017	27861986	10.1111/pce.12860	Records excluded after abstract screening
Experimental evidence for negative turgor pressure in small leaf cells of Robinia pseudoacacia L versus large cells of Metasequoia glyptostroboides Hu et WCCheng. 1. Evidence from pressure-volume curve analysis of dead tissue.	Yang, Dongmei; Pan, Shaoan; Ding, Yiting; Tyree, Melvin T.	PLANT CELL AND ENVIRONMENT	2017	27861984	10.1111/pce.12861	Records excluded after abstract screening
Poorly differentiated hepatocellular carcinoma accompanied by anti-Hu antibody-positive paraneoplastic peripheral neuropathy	Matsui, Takahiro; Hori, Yumiko; Nagano, Hiroaki; Eguchi, Hidetoshi; Marubashi, Shigeru; Wada, Hiroshi; Wada, Naoki; Ikeda, Jun-ichiro; Sakamoto, Michiie; Morii, Eiichi	PATHOLOGY INTERNATIONAL	2015	25941021	10.1111/pin.12304	Records excluded after abstract screening
Computed tomography is a feasible method for quantifying bone density in Macaca mulatta	Solis-Chavez, Salvador A.; Castillo-Rivera, Manuel A.; Arteaga-Silva, Marcela; Ibanez-Contreras, Alejandra; Hernandez-Godinez, Braulio; Moron-Mendoza, Andres; Mendoza-Cuevas, Gamaliel; Morales-Guadarrama, Axayacatl; Sacristan-Rock, Emilio	VETERINARY RADIOLOGY & ULTRASOUND	2018	29729053	10.1111/vru.12624	Records excluded after abstract screening
Long-term effects of tibial plateau leveling osteotomy and tibial tuberosity advancement on tibial plateau subchondral bone density in dogs	Leach, Elizabeth S.; Krotscheck, Ursula; Goode, Kelsey J.; Hayes, Galina M.; Boettcher, Peter	VETERINARY SURGERY	2018	29607519	10.1111/vsu.12790	Records excluded after abstract screening
Impact of a void in the equine medial femoral condyle on bone stresses and peak contact pressures in a finite element model	Frazer, Lance L.; Santschi, Elizabeth M.; Fischer, Kenneth J.	VETERINARY SURGERY	2019	30556152	10.1111/vsu.13139	Records excluded after abstract screening
Structural and radiological parameters for the nondestructive characterization of trabecular bone	Pattijn, V; Van Cleynenbreugel, T; Vander Sloten, J; Van Audekercke, R; Van der Perre, G; Wevers, M	ANNALS OF BIOMEDICAL ENGINEERING	2001	11853257	10.1114/1.1424922	Records excluded after abstract screening
The Effect of Quantitative Computed Tomography Acquisition Protocols on Bone Mineral Density Estimation	Giambini, Hugo; Dragomir-Daescu, Dan; Huddleston, Paul M.; Camp, Jon J.; An, Kai-Nan; Nassr, Ahmad	JOURNAL OF BIOMECHANICAL ENGINEERING-TRANSACTIONS OF THE ASME	2015	26355694	10.1115/1.4031572	Records excluded after abstract screening
Image-based Metal Artifact Reduction in X-ray Computed Tomography utilizing Local Anatomical Similarity.	Dong, Xue; Yang, Xiaofeng; Rosenfield, Jonathan; Elder, Eric; Dhabaan, Anees	Proceedings of SPIE--the International Society for Optical Engineering	2017	31456599	10.1117/12.2255083	Records excluded after abstract screening
Correction of CT artifacts and its influence on Monte Carlo dose calculations	Bazalova, Magdalena; Beaulieu, Luc; Palefsky, Steven; Verhaegen, Frank	MEDICAL PHYSICS	2007	17654915	10.1118/1.2736777	Records excluded after abstract screening
Development and validation of segmentation and interpolation techniques in sinograms for metal artifact suppression in CT	Veldkamp, Wouter J. H.; Joemai, Raoul M. S.; van der Molen, Aart J.; Geleijns, Jacob	MEDICAL PHYSICS	2010	20229871	10.1118/1.3276777	Records excluded after abstract screening
Clinical evaluation of a commercial orthopedic metal artifact reduction tool for CT simulations in radiation therapy	Li, Hua; Noel, Camille; Chen, Haijian; Li, H. Harold; Low, Daniel; Moore, Kevin; Klahr, Paul; Michalski, Jeff; Gay, Hiram A.; Thorstad, Wade; Mutic, Sasa	MEDICAL PHYSICS	2012	23231300	10.1118/1.4762814	Records excluded after abstract screening
Changes realized from extended bit-depth and metal artifact reduction in CT	Glide-Hurst, C.; Chen, D.; Zhong, H.; Chetty, I. J.	MEDICAL PHYSICS	2013	23718590	10.1118/1.4805102	Records excluded after abstract screening
The impacts of dental filling materials on RapidArc treatment planning and dose delivery: Challenges and solution	Mail, Noor; Albarakati, Y.; Khan, M. Ahmad; Saeedi, F.; Safadi, N.; Al-Ghamdi, S.; Saoudi, A.	MEDICAL PHYSICS	2013	23927311	10.1118/1.4816307	Records excluded after abstract screening
Metal artifact correction for x-ray computed tomography using kV and selective MV imaging	Wu, Meng; Keil, Andreas; Constantin, Dragos; Star-Lack, Josh; Zhu, Lei; Fahrig, Rebecca	MEDICAL PHYSICS	2014	25471970	10.1118/1.4901551	Records excluded after abstract screening
Clinical evaluation of the iterative metal artifact reduction algorithm for CT simulation in radiotherapy	Axente, Marian; Paidi, Ajay; Von Eyben, Rie; Zeng, Chuan; Bani-Hashemi, Ali; Krauss, Andreas; Hristov, Dimitre	MEDICAL PHYSICS	2015	25735272	10.1118/1.4906245	Records excluded after abstract screening
Dosimetric effects near implanted vascular access ports: an examination of external photon beam dose calculations	Gossman, Michael S.; Seuntjens, Jan P.; Serban, Monica F.; Christian, Kelly J.; Lawson, Raymond C.; Robertson, Mary A.; Lopez, Jeffrey P.; Justice, Terry E.	JOURNAL OF APPLIED CLINICAL MEDICAL PHYSICS	2009	19692972	10.1120/jacmp.v10i3.2886	Records excluded after abstract screening
Dosimetric assessment of a novel metal artifact reduction method in CT images	Spadea, Maria F.; Verburg, Joost; Baroni, Guido; Seco, Joao	JOURNAL OF APPLIED CLINICAL MEDICAL PHYSICS	2013	23318388	10.1120/jacmp.v14i1.4027	Records excluded after abstract screening
The CT number accuracy of a novel commercial metal artifact reduction algorithm for large orthopedic implants	Hilgers, Guido; Nuver, Tonnis; Minken, Andre	JOURNAL OF APPLIED CLINICAL MEDICAL PHYSICS	2014	24423859	10.1120/jacmp.v15i1.4597	Records excluded after abstract screening
The accuracy of Acuros XB algorithm for radiation beams traversing a metallic hip implant - comparison with measurements and Monte Carlo calculations	Ojala, Jarkko; Kapanen, Mika; Sipila, Petri; Hyodynmaa, Simo; Pitkanen, Maunu	JOURNAL OF APPLIED CLINICAL MEDICAL PHYSICS	2014	25207577	10.1120/jacmp.v15i5.4912	Records excluded after abstract screening
The accuracy of Acuros XB algorithm for radiation beams traversing a metallic hip implant - comparison with measurements and Monte Carlo calculations	Ojala, Jarkko; Kapanen, Mika; Sipila, Petri; Hyodynmaa, Simo; Pitkanen, Maunu	JOURNAL OF APPLIED CLINICAL MEDICAL PHYSICS	2014	25207577	10.1120/jacmp.v15i5.4912	Records excluded after abstract screening
Targeting the HU beta Protein Prevents Porphyromonas gingivalis from Entering into Preexisting Biofilms	Rocco, Christopher J.; Bakaletz, Lauren O.; Goodman, Steven D.	JOURNAL OF BACTERIOLOGY	2018	29437850	10.1128/JB.00790-17	Records excluded after abstract screening
Primary structure and mapping of the hupA gene of Salmonella typhimurium.	Higgins, N P; Hillyard, D	Journal of bacteriology	1988	3056912	10.1128/jb.170.12.5751-5758.1988	Records excluded after abstract screening
Genes coding for integration host factor are conserved in gram-negative bacteria.	Haluzi, H; Goitein, D; Koby, S; Mendelson, I; Teff, D; Mengeritsky, G; Giladi, H; Oppenheim, A B	Journal of bacteriology	1991	1917861	10.1128/jb.173.19.6297-6299.1991	Records excluded after abstract screening
Serratia marcescens contains a heterodimeric HU protein like Escherichia coli and Salmonella typhimurium.	Oberto, J; Rouviere-Yaniv, J	Journal of bacteriology	1996	8550432	10.1128/jb.178.1.293-297.1996	Records excluded after abstract screening
Structures of the Procapsid and Mature Virion of Enterovirus 71 Strain 1095	Cifuente, Javier O.; Lee, Hyunwook; Yoder, Joshua D.; Shingler, Kristin L.; Carnegie, Michael S.; Yoder, Jennifer L.; Ashley, Robert E.; Makhov, Alexander M.; Conway, James F.; Hafenstein, Susan	JOURNAL OF VIROLOGY	2013	23637404	10.1128/JVI.03519-12	Records excluded after abstract screening
MCL-1 Depletion Impairs DNA Double-Strand Break Repair and Reinitiation of Stalled DNA Replication Forks	Mattoo, Abid R.; Pandita, Raj K.; Chakraborty, Sharmistha; Charaka, Vijaya; Mujoo, Kalpana; Hunt, Clayton R.; Pandita, Tej K.	MOLECULAR AND CELLULAR BIOLOGY	2017	27821478	10.1128/MCB.00535-16	Records excluded after abstract screening
Continued DNA Synthesis in Replication Checkpoint Mutants Leads to Fork Collapse	Sabatinos, Sarah A.; Green, Marc D.; Forsburg, Susan L.	MOLECULAR AND CELLULAR BIOLOGY	2012	23045396	10.1128/MCB.01060-12	Records excluded after abstract screening
Rhp51-dependent recombination intermediates that do not generate checkpoint signal are accumulated in Schizosaccharomyces pombe rad60 and smc5/6 mutants after release from replication arrest	Miyabe, I; Morishita, T; Hishida, T; Yonei, S; Shinagawa, H	MOLECULAR AND CELLULAR BIOLOGY	2006	16354704	10.1128/MCB.26.1.343-353.2006	Records excluded after abstract screening
Low-dose CT hounsfield units: a reliable methodology for assessing vertebral bone density in radiographic axial spondyloarthritis	Marques, Mary Lucy; Pereira da Silva, Nuno; van der Heijde, Desiree; Reijnierse, Monique; Baraliakos, Xenofon; Braun, Juergen; van Gaalen, Floris A.; Ramiro, Sofia	RMD OPEN	2022	35732346	10.1136/rmdopen-2021-002149	Records excluded after abstract screening
Subchondral bone attenuation coefficient utility of the sacroiliac margins to differentiate spondyloarthritis and osteitis condensans ilii	Terrier, Alexandre; Fakih, Olivier; Chouk, Mickael; Prati, Clement; Wendling, Daniel; Aubry, Sebastien; Verhoeven, Frank	RMD OPEN	2022	35580924	10.1136/rmdopen-2022-002275	Records excluded after abstract screening
Inflammation, bone loss and 2-year bone formation at the same vertebra in axial spondyloarthritis: a multilevel MRI and low-dose CT analysis	Marques, Mary Lucy; da Silva, Nuno Pereira; van der Heijde, Desiree; Stal, Rosalinde; Baraliakos, Xenofon; Braun, Juergen; Reijnierse, Monique; Bastiaenen, Caroline; Ramiro, Sofia; van Gaalen, Floris A.	RMD OPEN	2023	36759008	10.1136/rmdopen-2022-002836	Records excluded after abstract screening
Effect of fissure integrity on lung volume reduction using a polymer sealant* in advanced emphysema	Magnussen, Helgo; Kramer, Mordechai R.; Kirsten, Anne-Marie; Marquette, Charles; Valipour, Arschang; Stanzel, Franz; Bonnet, Reiner; Behr, Juergen; Fruchter, Oren; Refaely, Yael; Eberhardt, Ralf; Herth, Felix J. F.	THORAX	2012	22374920	10.1136/thoraxjnl-2011-201038	Records excluded after abstract screening
Comment on An enhanced polarization mechanism for the metal cations modified amorphous TiO2 based electrorheological materials by Qing Wu, Bin Yuan Zhao, Chen Fang and Ke Ao Hu	Lee, K-H.; Park, B. J.; Choi, H. J.	EUROPEAN PHYSICAL JOURNAL E	2006	17245543	10.1140/epje/i2006-10071-7	Records excluded after abstract screening
GRAVITY AND NONEQUILIBRIUM THERMODYNAMICS OF CLASSICAL MATTER	Hu, B. L.	INTERNATIONAL JOURNAL OF MODERN PHYSICS D	2011		10.1142/S0218271811019049	Records excluded after abstract screening
Reduction of Metal Artifacts from Hip Prostheses on CT Images of the Pelvis: Value of Iterative Reconstructions	Morsbach, Fabian; Bickelhaupt, Sebastian; Wanner, Guido A.; Krauss, Andreas; Schmidt, Bernhard; Alkadhi, Hatem	RADIOLOGY	2013	23513244	10.1148/radiol.13122089	Records excluded after abstract screening
CT Measures of Bone Mineral Density and Muscle Mass Can Be Used to Predict Noncancer Death in Men with Prostate Cancer	McDonald, Andrew M.; Swain, Thomas A.; Mayhew, David L.; Cardan, Rex A.; Baker, Christopher B.; Harris, David M.; Yang, Eddy S.; Fiveash, John B.	RADIOLOGY	2017	27598538	10.1148/radiol.2016160626	Records excluded after abstract screening
Axial Spondyloarthritis: Dual-Energy Virtual Noncalcium CT in the Detection of Bone Marrow Edema in the Sacroiliac Joints	Wu, Haijun; Zhang, Guangfeng; Shi, Lei; Li, Xiuhui; Chen, Min; Huang, Xiaoyu; Cao, Ximing; Tan, Shaoheng; Cui, Yang; Liang, Changhong	RADIOLOGY	2019	30351251	10.1148/radiol.2018181168	Records excluded after abstract screening
Opportunistic Osteoporosis Screening at Routine Abdominal and Thoracic CT: Normative L1 Trabecular Attenuation Values in More than 20 000 Adults	Jang, Samuel; Graffy, Peter M.; Ziemlewicz, Timothy J.; Lee, Scott J.; Summers, Ronald M.; Pickhardt, Perry J.	RADIOLOGY	2019	30912719	10.1148/radiol.2019181648	Records excluded after abstract screening
Comparison of z-axis automatic tube current modulation technique with fixed tube current CT scanning of abdomen and pelvis	Kalra, MK; Maher, MM; Toth, TL; Kamath, RS; Halpern, EF; Saini, S	RADIOLOGY	2004	15286306	10.1148/radiol.2322031304	Records excluded after abstract screening
Colonic polyps: Effect of attenuation of tagged fluid and viewing window on conspicuity and measurement in vitro experiment with porcine colonic specimen	Slater, Andrew; Taylor, Stuart A.; Burling, David; Gartner, Louise; Scarth, Julia; Halligan, Steve	RADIOLOGY	2006	16793973	10.1148/radiol.2401050984	Records excluded after abstract screening
Active Crohn disease: CT findings and interobserver agreement for enteric phase CT enterography	Booya, Fargol; Fletcher, Joel G.; Huprich, James E.; Barlow, John M.; Johnson, C. Daniel; Fidler, Jeff L.; Solem, Craig A.; Sandborn, William J.; Loftus, Edward V., Jr.; Harmsen, William S.	RADIOLOGY	2006	17032911	10.1148/radiol.2413051444	Records excluded after abstract screening
Bone mineral assessment: new dual-energy CT approach.	Nickoloff, E L; Feldman, F; Atherton, J V	Radiology	1988	3380964	10.1148/radiology.168.1.3380964	Records excluded after abstract screening
Improved CT-based Osteoporosis Assessment with a Fully Automated Deep Learning Tool.	Pickhardt, Perry J; Nguyen, Thang; Perez, Alberto A; Graffy, Peter M; Jang, Samuel; Summers, Ronald M; Garrett, John W	Radiology. Artificial intelligence	2022	36204542	10.1148/ryai.220042	Records excluded after abstract screening
Improved CT-based estimate of pulmonary gas trapping accounting for scanner and lung-volume variations in a multicenter asthmatic study	Choi, Sanghun; Hoffman, Eric A.; Wenzel, Sally E.; Castro, Mario; Lin, Ching-Long	JOURNAL OF APPLIED PHYSIOLOGY	2014	25103972	10.1152/japplphysiol.00280.2014	Records excluded after abstract screening
Effects of hindlimb unloading and ionizing radiation on skeletal muscle resistance artery vasodilation and its relation to cancellous bone in mice	Prisby, Rhonda D.; Alwood, Joshua S.; Behnke, Brad J.; Stabley, John N.; McCullough, Danielle J.; Ghosh, Payal; Globus, Ruth K.; Delp, Michael D.	JOURNAL OF APPLIED PHYSIOLOGY	2016	26472865	10.1152/japplphysiol.00423.2015	Records excluded after abstract screening
Simulated resistance training, but not alendronate, increases cortical bone formation and suppresses sclerostin during disuse	Macias, B. R.; Swift, J. M.; Nilsson, M. I.; Hogan, H. A.; Bouse, S. D.; Bloomfield, S. A.	JOURNAL OF APPLIED PHYSIOLOGY	2012	22174402	10.1152/japplphysiol.00978.2011	Records excluded after abstract screening
Evolving Bioprosthetic Tissue Calcification Can Be Quantified Using Serial Multislice CT Scanning.	Meuris, B; De Praetere, H; Coudyzer, W; Flameng, W	International journal of biomaterials	2013	24089616	10.1155/2013/617329	Records excluded after abstract screening
Patient-Specific Phantomless Estimation of Bone Mineral Density and Its Effects on Finite Element Analysis Results: A Feasibility Study	Lee, Young Han; Kim, Jung Jin; Jang, In Gwun	COMPUTATIONAL AND MATHEMATICAL METHODS IN MEDICINE	2019	30719069	10.1155/2019/4102410	Records excluded after abstract screening
Association of Traditional Chinese Medicine Therapy with Risk of Total Hip Replacement in Patients with Nontraumatic Osteonecrosis of the Femoral Head: A Population-Based Cohort Study	Yeh, Yu-An; Chiang, Jen-Huai; Wu, Mei-Yao; Tsai, Chun-Hao; Hsu, Horng-Chaung; Hsu, Hsin-Cheng; Lin, Tsung-Li	EVIDENCE-BASED COMPLEMENTARY AND ALTERNATIVE MEDICINE	2019	30915147	10.1155/2019/5870179	Records excluded after abstract screening
The Traditional Chinese Medicine Hu-Qian-Wan Attenuates Osteoarthritis-Induced Signs and Symptoms in an Experimental Rat Model of Knee Osteoarthritis	Hou, Pu-Wei; Liu, Shan-Chi; Tsay, Gregory J.; Tang, Chih-Hsin; Chang, Hen-Hong	EVIDENCE-BASED COMPLEMENTARY AND ALTERNATIVE MEDICINE	2022	35186100	10.1155/2022/5367494	Records excluded after abstract screening
Diagnostic Value of Coronary Computed Tomography Angiography Image under Automatic Segmentation Algorithm for Restenosis after Coronary Stenting	He, Xinrong; Zhao, Juan; Xu, Yunpeng; Lei, Huini; Zhang, Xianbin; Xiao, Ting	CONTRAST MEDIA & MOLECULAR IMAGING	2022	35510177	10.1155/2022/7013703	Records excluded after abstract screening
Removal of a Horizontally Displaced Dental Implant below the Mandibular Canal.	Fakih, Khodor Ahmed; Edreva, Maria Stiliyanova; Stoichkov, Biser Borisov	Case reports in dentistry	2023	37006703	10.1155/2023/6663874	Records excluded after abstract screening
Diagnostic Performance of Mandibular Bone Density Measurements in Assessing Osteoporotic Status	Chai, John; Chau, Anson C. M.; Chu, Frederick C. S.; Chow, Tak W.	INTERNATIONAL JOURNAL OF ORAL & MAXILLOFACIAL IMPLANTS	2014	24818206	10.11607/jomi.3354	Records excluded after abstract screening
Translational research: The CD34+ cell is crucial for large-volume bone regeneration from the milieu of bone marrow progenitor cells in craniomandibular reconstruction.	Marx, Robert E; Harrell, David B	The International journal of oral & maxillofacial implants	2014	24683583	10.11607/jomi.te56	Records excluded after abstract screening
Determination of the Risk of Osteonecrosis of the Jaw in Patients with Bone Metastasis Treated with Intravenous Bisphosphonates	Unal, Dilek; Oguz, Arzu; Koc, Ali; Goksu, Sema Sezgin; Aksu, Yusuf	JOURNAL OF MEDICAL IMAGING AND HEALTH INFORMATICS	2015		10.1166/jmihi.2015.1520	Records excluded after abstract screening
Altered Stability of mRNAs Associated with Glaucoma Progression in Human Trabecular Meshwork Cells Following Oxidative Stress	Mochizuki, Hideki; Murphy, Christopher J.; Brandt, James D.; Kiuchi, Yoshiaki; Russell, Paul	INVESTIGATIVE OPHTHALMOLOGY & VISUAL SCIENCE	2012	22395891	10.1167/iovs.12-7938	Records excluded after abstract screening
Osteoconductivity of Porous Titanium Structure on Implants in Osteoporosis	Ko, S. Y.; Hong, J. Y.; Lee, W.; Chang, Y. Y.; Park, K. B.; Yun, J. H.	JOURNAL OF DENTAL RESEARCH	2021	34235985	10.1177/00220345211023724	Records excluded after abstract screening
Radiological Features of the Intraosseous Lipoma of the Sphenoid	Srubiski, Aviva; Csillag, Andrew; Timperley, Daniel; Kalish, Larry; Qiu, Min Ru; Harvey, Richard J.	OTOLARYNGOLOGY-HEAD AND NECK SURGERY	2011	21493245	10.1177/0194599810392878	Records excluded after abstract screening
Metal artifact reduction (MAR) based on two-compartment physical modeling: evaluation in patients with hip implants	Boos, Johannes; Sawicki, Lino Morris; Lanzman, Rotem Shlomo; Thomas, Christoph; Aissa, Joel; Schleich, Christoph; Heusch, Philipp; Antoch, Gerald; Kroepil, Patric	ACTA RADIOLOGICA	2017	26936899	10.1177/0284185116633911	Records excluded after abstract screening
Nondisplaced fractures on hip CT: added value of dual-energy CT virtual non-calcium imaging for detection of bone marrow edema using visual and quantitative analyses	Jang, Seong Won; Chung, Bo Mi; Kim, Wan Tae; Gil, Jea Ryung	ACTA RADIOLOGICA	2019	30818978	10.1177/0284185119831690	Records excluded after abstract screening
Development of a total hip replacement phantom for the assessment of CT-image quality	Muellensiefen, Mara; Tins, Bernhard; Kuiper, Jan-Herman; Weber, Marc-Andre; Krakowski-Roosen, Holger	ACTA RADIOLOGICA	2020	32151141	10.1177/0284185120907981	Records excluded after abstract screening
Evaluation of femoral head bone quality by Hounsfield units: a comparison with dual-energy X-ray absorptiometry	Kilinc, Rabia Mihriban; Acan, Ahmet Emrah; Turk, Gamze; Kilinc, Cem Yalin; Yeniceri, Ibrahim Onder	ACTA RADIOLOGICA	2022	34078124	10.1177/02841851211021035	Records excluded after abstract screening
Analysis of bone demineralization due to the use of exoprosthesis by comparing Young's Modulus of the femur in unilateral transfemoral amputees	Fernando Ramirez, Juan; Andrea Isaza, Jesica; Mariaka, Isabela; Andres Velez, Jaime	PROSTHETICS AND ORTHOTICS INTERNATIONAL	2011	22005351	10.1177/0309364611420478	Records excluded after abstract screening
Does Greater Trochanter Decortication Affect Suture Anchor Pullout Strength in Abductor Tendon Repairs? A Biomechanical Study	Putnam, Jill G.; Chhabra, Anikar; Castaneda, Paulo; Walker, J. Brock; Barber, Collin C.; Lendrum, James A.; Hartigan, David E.	AMERICAN JOURNAL OF SPORTS MEDICINE	2018	29554437	10.1177/0363546518759033	Records excluded after abstract screening
Histopathological and Radiographic Features of Osteolysis After Fixation of Osteochondral Fragments Using Poly-L-Lactic Acid Pins for Osteochondral Lesions of the Talus	Ikuta, Yasunari; Nakasa, Tomoyuki; Sumii, Junichi; Nekomoto, Akinori; Adachi, Nobuo	AMERICAN JOURNAL OF SPORTS MEDICINE	2021	33780270	10.1177/03635465211001758	Records excluded after abstract screening
Machine Learning for Opportunistic Screening for Osteoporosis and Osteopenia Using Knee CT Scans.	Sebro, Ronnie; Elmahdy, Mahmoud	Canadian Association of Radiologists journal = Journal l'Association canadienne des radiologistes	2023	36960893	10.1177/08465371231164743	Records excluded after abstract screening
Probing lubricated sliding wear properties of HDPE/UHMWPE hybrid bionanocomposite	Sharma, Vidushi; Gupta, Rajeev K.; Kailas, Satish, V; Basu, Bikramjit	JOURNAL OF BIOMATERIALS APPLICATIONS	2022	35502987	10.1177/08853282221085633	Records excluded after abstract screening
Estimating the density of femoral head trabecular bone from hip fracture patients using computed tomography scan data	Vivanco, Juan F.; Burgers, Travis A.; Garcia-Rodriguez, Sylvana; Crookshank, Meghan; Kunz, Manuela; MacIntyre, Norma J.; Harrison, Mark M.; Bryant, J. Tim; Sellens, Rick W.; Ploeg, Heidi-Lynn	PROCEEDINGS OF THE INSTITUTION OF MECHANICAL ENGINEERS PART H-JOURNAL OF ENGINEERING IN MEDICINE	2014	24947202	10.1177/0954411914540285	Records excluded after abstract screening
Optimization of Taylor spatial frame half-pins diameter for bone deformity correction: Application to femur	Chavoshnejad, Pooria; Ayati, Moosa; Abbasspour, Aziz; Karimpur, Morad; George, Daniel; Remond, Yves; Rouchi, Alireza Heidary; Baniassadi, Majid	PROCEEDINGS OF THE INSTITUTION OF MECHANICAL ENGINEERS PART H-JOURNAL OF ENGINEERING IN MEDICINE	2018	29962324	10.1177/0954411918783782	Records excluded after abstract screening
Density estimation based on the Hounsfield unit value of cone beam computed tomography imaging of the jawbone system	Genisa, Maya; Shuib, Solehuddin; Rajion, Zainul Ahmad; Arief, Erry Mochamad; Hermana, Maman	PROCEEDINGS OF THE INSTITUTION OF MECHANICAL ENGINEERS PART H-JOURNAL OF ENGINEERING IN MEDICINE	2018	30309283	10.1177/0954411918806333	Records excluded after abstract screening
Comparison of Tibial and Talar Bone Density in Patients Undergoing Total Ankle Replacement vs Non-Ankle Arthritis Matched Controls	Harnroongroj, Thos; Volpert, Lauren G.; Ellis, Scott J.; Sofka, Carolyn M.; Deland, Jonathan T.; Demetracopoulos, Constantine A.	FOOT & ANKLE INTERNATIONAL	2019	31423826	10.1177/1071100719868496	Records excluded after abstract screening
Bone Mineralization Changes in the Subchondral Bone of the Medial Gutter in Chronic Lateral Ankle Instability	Nakasa, Tomoyuki; Ikuta, Yasunari; Ota, Yuki; Kanemitsu, Munekazu; Sumii, Junichi; Nekomoto, Akinori; Adachi, Nobuo	FOOT & ANKLE INTERNATIONAL	2020	32686491	10.1177/1071100720938049	Records excluded after abstract screening
Prediction of femoral head avascular necrosis following femoral neck fracture: pin-tract sign of Tc-99m-HDP pinhole bone scan after metallic fixation	Noh, Jong Ho; Lee, Jae Young; Hwang, Sunwook; Lee, Kee Haeng	HIP INTERNATIONAL	2020	31280602	10.1177/1120700019860492	Records excluded after abstract screening
Subchondroplasty of the Ankle and Hindfoot for Treatment of Osteochondral Lesions and Stress Fractures: Initial Imaging Experience.	McWilliams, Geoffrey D; Yao, Lawrence; Simonet, Luke B; Haysbert, Connor W; Giza, Eric; Kreulen, Christopher D; Boutin, Robert D	Foot & ankle specialist	2020	31315447	10.1177/1938640019863252	Records excluded after abstract screening
Assessing Bone Mineral Density Following Acute Hip Fractures: The Role of Computed Tomography Attenuation.	Emohare, Osa; Wiggin, Molly; Hemmati, Pouya; Switzer, Julie	Geriatric orthopaedic surgery & rehabilitation	2015	26246948	10.1177/2151458514560215	Records excluded after abstract screening
Role of Additional Inferomedial Supporting Screws in Osteoporotic 3-Part Proximal Humerus Fracture: Finite Element Analysis	Kim, Hyojune; Lee, Wonhee; Choi, SeungHyun; Kholinne, Erica; Lee, Euisop; Alzahrani, Wael Mohammed; Koh, Kyoung Hwan; Jeon, In-Ho; Kim, Shinseok	GERIATRIC ORTHOPAEDIC SURGERY & REHABILITATION	2020	33224551	10.1177/2151459320956958	Records excluded after abstract screening
Can Posterior Lumbar Instrumentation and Fusion Be Overpowered by Anterior Lumbar Fusion With Hyperlordotic Cages? A Cadaveric Study	Wigner, Nathan; Kadam, Abhijeet; Saville, Philip; Arlet, Vincent	GLOBAL SPINE JOURNAL	2017	28989849	10.1177/2192568217701111	Records excluded after abstract screening
Stress-Distribution Pattern Across the Glenohumeral Joint in Collegiate and Professional Baseball Players: A Computed Tomography Osteoabsorptiometry Study	Numaguchi, Kyosuke; Momma, Daisuke; Matsui, Yuki; Yokota, Masashi; Oohinata, Jun; Kondo, Eiji; Iwasaki, Norimasa	ORTHOPAEDIC JOURNAL OF SPORTS MEDICINE	2021	34159211	10.1177/23259671211009185	Records excluded after abstract screening
Three-Dimensional Distance and Coverage Maps in the Assessment of Peritalar Subluxation in Progressive Collapsing Foot Deformity.	Netto, Cesar de Cesar; Li, Shuyuan; Vivtcharenko, Victoria; Auch, Elijah; Lintz, Francois; Ellis, Scott J; Femino, John E; Dibbern, Kevin N	Foot & ankle orthopaedics	2022	35097668	10.1177/2473011421S00177	Records excluded after abstract screening
An Objective Computational Method to Quantify Ankle Osteoarthritis From Low-Dose Weightbearing Computed Tomography.	Tazegul, Tutku E; Anderson, Donald D; Barbachan Mansur, Nacime S; Kajimura Chinelati, Rogerio Marcio; Iehl, Caleb; VandeLune, Christian; Ahrenholz, Samuel; Lalevee, Matthieu; de Cesar Netto, Cesar	Foot & ankle orthopaedics	2022	36478960	10.1177/24730114221116805	Records excluded after abstract screening
Hydroxyurea for sickle cell disease in children and for prevention of cerebrovascular events: the Belgian experience	Gulbis, B; Haberman, D; Dufour, D; Christophe, C; Vermylen, C; Kagambega, F; Corazza, F; Devalck, C; Dresse, MF; Hunninck, K; Klein, A; Le, PQ; Loop, M; Maes, P; Philippet, P; Sariban, E; Van Geet, C; Ferster, A	BLOOD	2005	15604217	10.1182/blood-2004-07-2704	Records excluded after abstract screening
Anti-DKK1 mAb (BHQ880) as a potential therapeutic agent for multiple myeloma	Fulciniti, Mariateresa; Tassone, Pierfrancesco; Hideshima, Teru; Vallet, Sonia; Nanjappa, Puru; Ettenberg, Seth A.; Shen, Zhenxin; Patel, Nipun; Tai, Yu-tzu; Chauhan, Dharminder; Mitsiades, Constantine; Prabhala, Rao; Raje, Noopur; Anderson, Kenneth C.; Stover, David R.; Munshi, Nikhil C.	BLOOD	2009	19417213	10.1182/blood-2008-11-191577	Records excluded after abstract screening
QTL mapping of egg albumen quality in egg layers	Honkatukia, Mervi; Tuiskula-Haavisto, Maria; Arango, Jesus; Tabell, Jonna; Schmutz, Matthias; Preisinger, Rudolf; Vilkki, Johanna	GENETICS SELECTION EVOLUTION	2013	23953064	10.1186/1297-9686-45-31	Records excluded after abstract screening
Association between hyperuricemia, prediabetes, and prehypertension in the Croatian adult population - a cross-sectional study	Vucak, Jasna; Katic, Milica; Bielen, Ivan; Vrdoljak, Davorka; Lalic, Dragica Ivezic; Kranjcevic, Ksenija; Markovic, Biserka Bergman	BMC CARDIOVASCULAR DISORDERS	2012	23206588	10.1186/1471-2261-12-117	Records excluded after abstract screening
Validation of a measuring technique with computed tomography for cement penetration into trabecular bone underneath the tibial tray in total knee arthroplasty on a cadaver model	Verburg, Hennie; van de Ridder, Laurens C.; Verhoeven, Vincent W. J.; Pilot, Peter	BMC MEDICAL IMAGING	2014	25158996	10.1186/1471-2342-14-29	Records excluded after abstract screening
Post-processing sets of tilted CT volumes as a method for metal artifact reduction	Ballhausen, Hendrik; Reiner, Michael; Ganswindt, Ute; Belka, Claus; Soehn, Matthias	RADIATION ONCOLOGY	2014	24886640	10.1186/1748-717X-9-114	Records excluded after abstract screening
How large is the lung recruitability in early acute respiratory distress syndrome: a prospective case series of patients monitored by computed tomography	de Matos, Gustavo F. J.; Stanzani, Fabiana; Passos, Rogerio H.; Fontana, Mauricio F.; Albaladejo, Renata; Caserta, Raquel E.; Santos, Durval C. B.; Borges, Joao Batista; Amato, Marcelo B. P.; Barbas, Carmen S. V.	CRITICAL CARE	2012	22226331	10.1186/cc10602	Records excluded after abstract screening
TLK1B mediated phosphorylation of Rad9 regulates its nuclear/cytoplasmic localization and cell cycle checkpoint	Awate, Sanket; De Benedetti, Arrigo	BMC MOLECULAR BIOLOGY	2016	26860083	10.1186/s12867-016-0056-x	Records excluded after abstract screening
Cortical unlike trabecular bone loss is not associated with vascular calcification progression in CKD patients	Costa, Larissa R.; Carvalho, Aluizio B.; Bittencourt, Amandha L.; Rochitte, Carlos E.; Canziani, Maria Eugenia F.	BMC NEPHROLOGY	2020	32252657	10.1186/s12882-020-01756-2	Records excluded after abstract screening
Reliability of two different measuring techniques with computer tomography for penetration and distribution of cement in the proximal tibia after total knee arthroplasty	Verburg, Hennie; van Zeeland Koobs, Linda; Niesten, Dieu Donne; Pilot, Peter; Mathijssen, Nina	BMC MUSCULOSKELETAL DISORDERS	2020	32532306	10.1186/s12891-020-03390-3	Records excluded after abstract screening
Is preoperative glenoid bone mineral density associated with aseptic glenoid implant loosening in anatomic total shoulder arthroplasty?	Mariaux, Sandrine; Obrist, Raphael; Farron, Alain; Becce, Fabio; Terrier, Alexandre	BMC MUSCULOSKELETAL DISORDERS	2021	33419412	10.1186/s12891-020-03892-0	Records excluded after abstract screening
Paraspinal muscle characteristics on MRI in degenerative lumbar spine with normal bone density, osteopenia and osteoporosis: a case-control study	Han, Gengyu; Zou, Da; Liu, Zexiang; Zhou, Siyu; Li, Wei; Gong, Chunjie; Sun, Zhuoran; Li, Weishi	BMC MUSCULOSKELETAL DISORDERS	2022	35057764	10.1186/s12891-022-05036-y	Records excluded after abstract screening
Distribution of hounsfield unit values in the pelvic bones: a comparison between young men and women with traumatic fractures and older men and women with fragility fractures: a retrospective cohort study	Inagaki, Naoya; Tanaka, Takaaki; Udaka, Jun; Akiyama, Shoshi; Matsuoka, Tatsuki; Saito, Mitsuru	BMC MUSCULOSKELETAL DISORDERS	2022	35351073	10.1186/s12891-022-05263-3	Records excluded after abstract screening
Distributional patterns of subchondral bone density and histopathological features of the first tarsometatarsal joint in hallux valgus feet	Ikuta, Yasunari; Nakasa, Tomoyuki; Sumii, Junichi; Nekomoto, Akinori; Adachi, Nobuo	BMC MUSCULOSKELETAL DISORDERS	2022	35701770	10.1186/s12891-022-05523-2	Records excluded after abstract screening
Dual-energy CT in sacral fragility fractures: defining a cut-off Hounsfield unit value for the presence of traumatic bone marrow edema in patients with osteoporosis	Grunz, Jan-Peter; Sailer, Lukas; Lang, Patricia; Schuele, Simone; Kunz, Andreas Steven; Beer, Meinrad; Hackenbroch, Carsten	BMC MUSCULOSKELETAL DISORDERS	2022	35906573	10.1186/s12891-022-05690-2	Records excluded after abstract screening
The impact of obesity on the accuracy of DXA BMD for DXA-equivalent BMD estimation	Kim, Min-Woo; Lee, Dong-Ha; Huh, Jung-Wook; Bai, Jang-Whan	BMC MUSCULOSKELETAL DISORDERS	2022	36572868	10.1186/s12891-022-06076-0	Records excluded after abstract screening
Comparative study of lumbar bone mineral content using DXA and CT Hounsfield unit values in chest CT	Lee, Dong-Ha; Kim, MinWoo	BMC MUSCULOSKELETAL DISORDERS	2023	36737729	10.1186/s12891-023-06159-6	Records excluded after abstract screening
Reconstruction of massive bone defects after femoral tumor resection using two new-designed 3D-printed intercalary prostheses: a clinical analytic study with the cooperative utilization of multiple technologies	Shao, Xianhao; Dou, Mengmeng; Yang, Qiang; Li, Jianmin; Zhang, Ailin; Yao, Yuan; Chu, Qing; Li, Ka; Li, Zhenfeng	BMC MUSCULOSKELETAL DISORDERS	2023	36698116	10.1186/s12891-023-06171-w	Records excluded after abstract screening
Efficacy and confounding factors of CT attenuation value differences in distinguishing acute and old vertebral compression fractures: a retrospective study	Liang, Limin; Wang, Ya; Zhao, Yaya; Luo, Chunyuan; Zhu, Jianghua; Zhang, Xin; Zhang, Zhaotao; Ye, Yinquan; Deng, Weiwei; Peng, Yun; Gong, Lianggeng	BMC MUSCULOSKELETAL DISORDERS	2023	37165395	10.1186/s12891-023-06484-w	Records excluded after abstract screening
The dosimetric impact of replacing the TG-43 algorithm by model based dose calculation for liver brachytherapy	Duque, Anna Sophie; Corradini, Stefanie; Kamp, Florian; Seidensticker, Max; Streitparth, Florian; Kurz, Christopher; Walter, Franziska; Parodi, Katia; Verhaegen, Frank; Ricke, Jens; Belka, Claus; Fonseca, Gabriel Paiva; Landry, Guillaume	RADIATION ONCOLOGY	2020	32151255	10.1186/s13014-020-01492-9	Records excluded after abstract screening
Influence of bone density on morphologic cement penetration in minimally invasive tibial unicompartmental knee arthroplasty: an in vitro cadaver study	Scheele, Christian B.; Pietschmann, Matthias F.; Schroeder, Christian; Lazic, Igor; Grupp, Thomas M.; Mueller, Peter E.	JOURNAL OF ORTHOPAEDIC SURGERY AND RESEARCH	2019	31640733	10.1186/s13018-019-1376-6	Records excluded after abstract screening
Breaking strength and bone microarchitecture in osteoporosis: a biomechanical approximation based on load tests in 104 human vertebrae from the cervical, thoracic, and lumbar spines of 13 body donors	Schroder, Guido; Reichel, Martin; Spiegel, Sven; Schulze, Marko; Gotz, Andreas; Bugaichuk, Semjon; Andresen, Julian Ramin; Kullen, Claus Maximilian; Andresen, Reimer; Schober, Hans-Christof	JOURNAL OF ORTHOPAEDIC SURGERY AND RESEARCH	2022	35410435	10.1186/s13018-022-03105-5	Records excluded after abstract screening
SPECT/CT imaging features of cystic degeneration of the talus and their relation to pathological findings	Song, Qitao; Zeng, Xiantie; Huang, Haijing; Long, Lei; Xu, Jin; Cui, Shuangshuang; Li, Zhonghai; Ma, Xinlong	JOURNAL OF ORTHOPAEDIC SURGERY AND RESEARCH	2022	36224613	10.1186/s13018-022-03344-6	Records excluded after abstract screening
Bone density of the axis (C2) measured using Hounsfield units of computed tomography	Simion, George; Eckardt, Niklas; Senft, Christian; Schwarz, Falko	JOURNAL OF ORTHOPAEDIC SURGERY AND RESEARCH	2023	36765379	10.1186/s13018-023-03560-8	Records excluded after abstract screening
Computed tomography derived bone density measurement in the diabetic foot	Barwick, Alex; Tessier, John; Mirow, James; de Jonge, Xanne Janse; Chuter, Vivienne	JOURNAL OF FOOT AND ANKLE RESEARCH	2017	28270861	10.1186/s13047-017-0192-7	Records excluded after abstract screening
Intrapulmonary autologous transplant of bone marrow-derived mesenchymal stromal cells improves lipopolysaccharide-induced acute respiratory distress syndrome in rabbit	Dezfouli, Mohammad Reza Mokhber; Fakhr, Massoumeh Jabbari; Chaleshtori, Sirous Sadeghian; Dehghan, Mohammad Mehdi; Vajhi, Alireza; Mokhtari, Roshanak	CRITICAL CARE	2018	30572913	10.1186/s13054-018-2272-x	Records excluded after abstract screening
Effect of eicosapentaenoic acid/docosahexaenoic acid on coronary high-intensity plaques detected with non-contrast T1-weighted imaging (the AQUAMARINE EPA/DHA study): study protocol for a randomized controlled trial	Nakao, Kazuhiro; Noguchi, Teruo; Asaumi, Yasuhide; Morita, Yoshiaki; Kanaya, Tomoaki; Fujino, Masashi; Hosoda, Hayato; Yoneda, Shuichi; Kawakami, Shoji; Nagai, Toshiyuki; Nishihira, Kensaku; Nakashima, Takahiro; Kumasaka, Reon; Arakawa, Tetsuo; Otsuka, Fumiyuki; Nakanishi, Michio; Kataoka, Yu; Tahara, Yoshio; Goto, Yoichi; Yamamoto, Haruko; Hamasaki, Toshimitsu; Yasuda, Satoshi	TRIALS	2018	29310688	10.1186/s13063-017-2353-1	Records excluded after abstract screening
Quantitative analysis of orthopedic metal artefact reduction in 64-slice computed tomography scans in large head metal-on-metal total hip replacement, a phantom study	Boomsma, Martijn F.; Warringa, Niek; Edens, Mireille A.; Mueller, Dirk; Ettema, Harmen B.; Verheyen, Cees C. P. M.; Maas, Mario	SPRINGERPLUS	2016	27047731	10.1186/s40064-016-2006-y	Records excluded after abstract screening
Reduced bone mass in reproductive-aged women with endometriosis.	Comite, F; Delman, M; Hutchinson-Williams, K; DeCherney, A H; Jensen, P	The Journal of clinical endocrinology and metabolism	1989	2778037	10.1210/jcem-69-4-837	Records excluded after abstract screening
IgLON5-mediated neurodegeneration is a differential diagnosis of CNS Whipple disease	Morales-Briceno, Hugo; Cruse, Belinda; Fois, Alessandro F.; Lin, Ming-Wei; Jiang, Jocelyn; Banerjee, Dev; Grunstein, Ron; Varikatt, Winny; Rodriguez, Michael; Shepherd, Claire; Fung, Victor S. C.	NEUROLOGY	2018	29769372	10.1212/WNL.0000000000005679	Records excluded after abstract screening
Clinical Reasoning: A 48-year-old woman with progressive spastic-ataxic gait	Kerasnoudis, Antonios; Decard, Bernhard F.; Gold, Ralf	NEUROLOGY	2013	24019389	10.1212/WNL.0b013e3182a43ad9	Records excluded after abstract screening
Asymmetric production of surface-dividing and non-surface-dividing cortical progenitor cells	Miyata, T; Kawaguchi, A; Saito, K; Kawano, M; Muto, T; Ogawa, M	DEVELOPMENT	2004	15175243	10.1242/dev.01173	Records excluded after abstract screening
NBS1 mediates ATR-dependent RPA hyperphosphorylation following replication-fork stall and collapse	Manthey, Karoline C.; Opiyo, Stephen; Glanzer, Jason G.; Dimitrova, Diana; Elliott, James; Oakley, Gregory G.	JOURNAL OF CELL SCIENCE	2007	18003706	10.1242/jcs.004580	Records excluded after abstract screening
Computed Tomography Attenuation Values of the High-Attenuating Crescent Sign Can Discriminate Between Rupture, Impending Rupture, and Non-Rupture of Aortic Aneurysms	Ueda, Tatsuo; Hayashi, Hiromitsu; Ando, Takahiro; Iwata, Kotomi; Saito, Hidemasa; Kumita, Shin-Ichiro	CIRCULATION JOURNAL	2021	34707030	10.1253/circj.CJ-21-0541	Records excluded after abstract screening
Automated algorithm for CBCT-based dose calculations of prostate radiotherapy with bilateral hip prostheses	Almatani, Turki; Hugtenburg, Richard P.; Lewis, Ryan D.; Barley, Susan E.; Edwards, Mark A.	BRITISH JOURNAL OF RADIOLOGY	2016	27461069	10.1259/bjr.20160443	Records excluded after abstract screening
Iterative metal artefact reduction (MAR) in postsurgical chest CT: comparison of three iMAR-algorithms	Aissa, Joel; Boos, Johannes; Sawicki, Lino Morris; Heinzler, Niklas; Krzymyk, Karl; Sedlmair, Martin; Kroepil, Patric; Antoch, Gerald; Thomas, Christoph	BRITISH JOURNAL OF RADIOLOGY	2017	28830194	10.1259/bjr.20160778	Records excluded after abstract screening
Population-based opportunistic osteoporosis screening: Validation of a fully automated CT tool for assessing longitudinal BMD changes	Pickhardt, Perry J.; Lee, Scott J.; Liu, Jiamin; Yao, Jianhua; Lay, Nathan; Graffy, Peter M.; Summers, Ronald M.	BRITISH JOURNAL OF RADIOLOGY	2019	30433815	10.1259/bjr.20180726	Records excluded after abstract screening
Value of CT iterative metal artifact reduction in PET/CT-clinical evaluation in 100 patients	Reinert, Christian Philipp; La Fougere, Christian; Nikolaou, Konstantin; Pfannenberg, Chistina; Gatidis, Sergios	BRITISH JOURNAL OF RADIOLOGY	2019	30618270	10.1259/bjr.20180756	Records excluded after abstract screening
Impact of different metal artifact reduction techniques on attenuation correction in 18F-FDG PET/CT examinations	Martin, Ole; Aissa, Joel; Boos, Johannes; Wingendorf, Katrin; Latz, David; Buchbender, Christian; Gaspers, Susanne; Antke, Christina; Sedlmair, Martin; Antoch, Gerald; Schaarschmidt, Benedikt M.	BRITISH JOURNAL OF RADIOLOGY	2020	31642702	10.1259/bjr.20190069	Records excluded after abstract screening
Bone islands incidentally detected on computed tomography: frequency of enostosis and differentiation from untreated osteoblastic metastases based on CT attenuation value	Sala, Francesco; Dapoto, Annarita; Morzenti, C.; Firetto, Maria Cristina; Valle, Clarissa; Tomasoni, A.; Sironi, Sandro	BRITISH JOURNAL OF RADIOLOGY	2019	31469323	10.1259/bjr.20190249	Records excluded after abstract screening
Deep-learning reconstruction for ultra-low-dose lung CT: Volumetric measurement accuracy and reproducibility of artificial ground-glass nodules in a phantom study	Mikayama, Ryoji; Shirasaka, Takashi; Kojima, Tsukasa; Sakai, Yuki; Yabuuchi, Hidetake; Kondo, Masatoshi; Kato, Toyoyuki	BRITISH JOURNAL OF RADIOLOGY	2022	34908478	10.1259/bjr.20210915	Records excluded after abstract screening
CT Hounsfield unit and histogram analysis for differentiation of recent versus remote vertebral compression fractures	Ryoo, Chang Hyun; Chai, Jee Won; Hong, Sung Hwan; Choi, Ja-Young; Yoo, Hye Jin; Chae, Hee Dong	BRITISH JOURNAL OF RADIOLOGY	2021	34538076	10.1259/bjr.20210941	Records excluded after abstract screening
Invasive pulmonary aspergillosis: frequency and meaning of the hypodense sign on unenhanced CT	Horger, M; Einsele, H; Schumacher, U; Wehrmann, M; Hebart, H; Lengerke, C; Vonthein, R; Claussen, CD; Pfannenberg, C	BRITISH JOURNAL OF RADIOLOGY	2005	16046420	10.1259/bjr/49174919	Records excluded after abstract screening
CBCT-based bone quality assessment: are Hounsfield units applicable?	Pauwels, R; Jacobs, R; Singer, S R; Mupparapu, M	Dento maxillo facial radiology	2015	25315442	10.1259/dmfr.20140238	Records excluded after abstract screening
Investigation of dental cone-beam CT pixel data and a modified method for conversion to Hounsfield unit (HU)	Magill, Dennise; Beckmann, Natalie; Felice, Marc A.; Yoo, Thomas; Luo, Minou; Mupparapu, Mel	DENTOMAXILLOFACIAL RADIOLOGY	2018	29076750	10.1259/dmfr.20170321	Records excluded after abstract screening
Vacuum phenomenon in the temporomandibular joint: a clinical, computed tomography and magnetic resonance case report	Moncada, G.; Oyarzo, J. F.; Moncada, M.; Marholz, C.; Millas, R.	DENTOMAXILLOFACIAL RADIOLOGY	2008	18460579	10.1259/dmfr/12509397	Records excluded after abstract screening
A study of volumetric visualization and quantitative evaluation of bone trabeculae in helical CT	Kobayashi, F; Ito, J; Hayashi, T; Maeda, T	DENTOMAXILLOFACIAL RADIOLOGY	2003	12917284	10.1259/dmfr/28959099	Records excluded after abstract screening
Deriving Hounsfield units using grey levels in cone beam CT: a clinical application	Reeves, T. E.; Mah, P.; McDavid, W. D.	DENTOMAXILLOFACIAL RADIOLOGY	2012	22752324	10.1259/dmfr/31640433	Records excluded after abstract screening
Relationship of mandibular and cervical vertebral bone density using computed tomography	Celenk, C.; Celenk, P.	DENTOMAXILLOFACIAL RADIOLOGY	2008	18195255	10.1259/dmfr/90511049	Records excluded after abstract screening
Assessment of Trabecular Bone Mineral Density Using Quantitative Computed Tomography in Normal Cats	Cheon, Haengbok; Choi, Wooshin; Lee, Youngjae; Lee, Donghoon; Kim, Juhyung; Kang, Ji-Houn; Na, Kijeong; Chang, Jinhwa; Chang, Dongwoo	JOURNAL OF VETERINARY MEDICAL SCIENCE	2012	22785567	10.1292/jvms.11-0579	Records excluded after abstract screening
Diagnosis of a sublaryngeal abscess in a Japanese Black calf using computed tomography	Sato, Reiichiro; Mercier, Christoph Koch; Aihara, Naoyuki; Kawai, Kazuhiro; Murakami, Hironobu; Yasuda, Rie; Satoh, Hiroyuki; Yokoyama, Taiki; Yamada, Kazutaka	JOURNAL OF VETERINARY MEDICAL SCIENCE	2020	32879155	10.1292/jvms.20-0384	Records excluded after abstract screening
The Radiographic Union Score for HU meral fractures (RUSHU) predicts humeral shaft nonunion	Oliver, W. M.; Smith, T. J.; Nicholson, J. A.; Molyneux, S. G.; White, T. O.; Clement, N. D.; Duckworth, A. D.	BONE & JOINT JOURNAL	2019	31564159	10.1302/0301-620X.101B10.BJJ-2019-0304.R1	Records excluded after abstract screening
Determination of the Hounsfield value for CT-based design of custom femoral stems	Aamodt, A; Kvistad, KA; Andersen, E; Lund-Larsen, J; Eine, J; Benum, P; Husby, OS	JOURNAL OF BONE AND JOINT SURGERY-BRITISH VOLUME	1999	10068022	10.1302/0301-620X.81B1.8880	Records excluded after abstract screening
Decrease in thoracic vertebral bone attenuation with calcium-based phosphate binders in hemodialysis	Raggi, P; James, G; Burke, SK; Bommer, J; Chasan-Taber, S; Holzer, H; Braun, J; Chertow, GM	JOURNAL OF BONE AND MINERAL RESEARCH	2005	15824849	10.1359/JBMR.041221	Records excluded after abstract screening
Simulated Resistance Training During Hindlimb Unloading Abolishes Disuse Bone Loss and Maintains Muscle Strength	Swift, Joshua M.; Nilsson, Mats I.; Hogan, Harry A.; Sumner, Lindsay R.; Bloomfield, Susan A.	JOURNAL OF BONE AND MINERAL RESEARCH	2010	19653816	10.1359/jbmr.090811	Records excluded after abstract screening
A Checkpoint-Related Function of the MCM Replicative Helicase Is Required to Avert Accumulation of RNA:DNA Hybrids during S-phase and Ensuing DSBs during G2/M	Vijayraghavan, Sriram; Tsai, Feng-Ling; Schwacha, Anthony	PLOS GENETICS	2016	27556397	10.1371/journal.pgen.1006277	Records excluded after abstract screening
Systematic proximal mapping of the classical RAD51 paralogs unravel functionally and clinically relevant interactors for genome stability	Cheyou, Estelle Simo; Boni, Jacopo; Boulais, Jonathan; Pinedo-Carpio, Edgar; Malina, Abba; Sherill-Rofe, Dana; Luo, Vincent M.; Goncalves, Christophe; Bagci, Halil; Maters, Alexandra; Cuella-Martin, Raquel; Tabach, Yuval; del Rincon, Sonia; Cote, Jean-Francois; Rivera, Barbara; Orthwein, Alexandre	PLOS GENETICS	2022	36374936	10.1371/journal.pgen.1010495	Records excluded after abstract screening
PARP1 recruits DNA translocases to restrain DNA replication and facilitate DNA repair	Ho, Yen-Chih; Ku, Chen-Syun; Tsai, Siang-Sheng; Shiu, Jia-Lin; Jiang, Yi-Zhen; Miriam, Hui Emmanuela; Zhang, Han-Wen; Chen, Yen-Tzu; Chiu, Wen-Tai; Chang, Song-Bin; Shen, Che-Hung; Myung, Kyungjae; Chi, Peter; Liaw, Hungjiun	PLOS GENETICS	2022	36512630	10.1371/journal.pgen.1010545	Records excluded after abstract screening
Global Profiling of DNA Replication Timing and Efficiency Reveals that Efficient Replication/Firing Occurs Late during S-Phase in S. pombe	Eshaghi, Majid; Karuturi, R. Krishna M.; Li, Juntao; Chu, Zhaoqing; Liu, Edison T.; Liu, Jianhua	PLOS ONE	2007	17684567	10.1371/journal.pone.0000722	Records excluded after abstract screening
Low-Level Vibrations Retain Bone Marrow's Osteogenic Potential and Augment Recovery of Trabecular Bone during Reambulation	Ozcivici, Engin; Luu, Yen K.; Rubin, Clinton T.; Judex, Stefan	PLOS ONE	2010	20567514	10.1371/journal.pone.0011178	Records excluded after abstract screening
Tumor Cell Death Mediated by Peptides That Recognize Branched Intermediates of DNA Replication and Repair	Dey, Mamon; Patra, Sukanya; Su, Leo Y.; Segall, Anca M.	PLOS ONE	2013	24244353	10.1371/journal.pone.0078751	Records excluded after abstract screening
Moderate-Intensity Rotating Magnetic Fields Do Not Affect Bone Quality and Bone Remodeling in Hindlimb Suspended Rats	Jing, Da; Cai, Jing; Wu, Yan; Shen, Guanghao; Zhai, Mingming; Tong, Shichao; Xu, Qiaoling; Xie, Kangning; Wu, Xiaoming; Tang, Chi; Xu, Xinmin; Liu, Juan; Guo, Wei; Jiang, Maogang; Luo, Erping	PLOS ONE	2014	25047554	10.1371/journal.pone.0102956	Records excluded after abstract screening
Significance of Epicardial and Intrathoracic Adipose Tissue Volume among Type 1 Diabetes Patients in the DCCT/EDIC: A Pilot Study	Darabian, Sirous; Backlund, Jye-Yu C.; Cleary, Patricia A.; Sheidaee, Nasim; Bebu, Ionut; Lachin, John M.; Budoff, Matthew J.	PLOS ONE	2016	27459689	10.1371/journal.pone.0159958	Records excluded after abstract screening
Roles of leptin in the recovery of muscle and bone by reloading after mechanical unloading in high fat diet-fed obese mice	Kawao, Naoyuki; Ishida, Masayoshi; Kaji, Hiroshi	PLOS ONE	2019	31648235	10.1371/journal.pone.0224403	Records excluded after abstract screening
Opportunistic use of chest CT for screening osteoporosis and predicting the risk of incidental fracture in breast cancer patients: A retrospective longitudinal study	Park, So Hyun; Jeong, Yu Mi; Lee, Hee Young; Kim, Eun Young; Kim, Jeong Ho; Park, Heung Kyu; Ahn, Hee Kyung	PLOS ONE	2020	33052943	10.1371/journal.pone.0240084	Records excluded after abstract screening
Regional distribution of computed tomography attenuation across the lumbar endplate	Segami, Kazuyuki; Orias, Alejandro A. Espinoza; Miyamoto, Hiroe; Kanzaki, Koji; An, Howard S.; Inoue, Nozomu	PLOS ONE	2021	34705863	10.1371/journal.pone.0259001	Records excluded after abstract screening
The effect of variations in CT scan protocol on femoral finite element failure load assessment using phantomless calibration	Ataei, Ali; Eikhout, Jelle; van Leeuwen, Ruud G. H.; Tanck, Esther; Eggermont, Florieke	PLOS ONE	2022	35303026	10.1371/journal.pone.0265524	Records excluded after abstract screening
Clinical and laboratory characterization of adult sickle cell anemia patients in Kinshasa	Lumbala, Paul Kabuyi; Mbayabo, Gloire; Ngole, Mamy Nzita; Lumaka, Aime; Race, Valerie; Matthijs, Gert; Van Geet, Chris; Lukusa, Prosper Tshilobo; Devriendt, Koenraad; Mikobi, Tite Minga	PLOS ONE	2022	36525434	10.1371/journal.pone.0278478	Records excluded after abstract screening
CT in pulmonary hydatid disease - Unusual appearances	Koul, PA; Koul, AN; Wahid, A; Mir, FA	CHEST	2000	11115453	10.1378/chest.118.6.1645	Records excluded after abstract screening
Radiological Characteristics of Materials Used in 3-Dimensional Printing with Various Infill Densities	Park, So-Yeon; Choi, Noorie; Geol, Choi Byoung; Young, Jang Na; 이동명	PROGRESS in MEDICAL PHYSICS	2019		10.14316/pmp.2019.30.4.155	Records excluded after abstract screening
Automation of model generation for numerical simulations based on computed tomography data	Mick, E.; Souffrant, R.; Kluess, D.; Mittelmeier, W.; Bader, R.	BIOMEDICAL ENGINEERING-BIOMEDIZINISCHE TECHNIK	2012		10.1515/bmt-2012-4281	Records excluded after abstract screening
Replication Stress-Induced Chromosome Breakage Is Correlated with Replication Fork Progression and Is Preceded by Single-Stranded DNA Formation	Feng, Wenyi; Di Rienzi, Sara C.; Raghuraman, M. K.; Brewer, Bonita J.	G3-GENES GENOMES GENETICS	2011	22384343	10.1534/g3.111.000554	Records excluded after abstract screening
Genetic Evidence for Roles of Yeast Mitotic Cyclins at Single-Stranded Gaps Created by DNA Replication	Signon, Laurence	G3-GENES GENOMES GENETICS	2018	29279302	10.1534/g3.117.300537	Records excluded after abstract screening
Hydroxyurea Induces Cytokinesis Arrest in Cells Expressing a Mutated Sterol-14 alpha-Demethylase in the Ergosterol Biosynthesis Pathway	Xu, Yong-jie; Singh, Amanpreet; Alter, Gerald M.	GENETICS	2016	27585850	10.1534/genetics.116.191536	Records excluded after abstract screening
Alveolar bone density and its clinical implication in the placement of dental implants and orthodontic mini-implants	Almasoud, Naif N.; Tanneru, Nagaraju; Marei, Hesham F.	SAUDI MEDICAL JOURNAL	2016	27279516	10.15537/smj.2016.6.14274	Records excluded after abstract screening
Occurrence of acute paralysis virus of the honey bee (Apis mellifera) in a Hungarian apiary infested with the parasitic mite Varroa jacobsoni	Bekesi, L; Ball, BV; Dobos-Kovacs, M; Bakonyi, T; Rusvai, M	ACTA VETERINARIA HUNGARICA	1999	10497825	10.1556/AVet.47.1999.3.5	Records excluded after abstract screening
Assessment of Maxillary and Mandibular Bone Density in Controlled Type II Diabetes: A Computed Tomography Study	Jolly, Sanju John; Hegde, Chethan; Shetty, N. Sridhar	JOURNAL OF ORAL IMPLANTOLOGY	2015	23834616	10.1563/AAID-JOI-D-12-00248	Records excluded after abstract screening
Chemical characterization and infrared spectroscopy of soil organic matter from two southern Brazilian soils	Dick, DP; Santos, JHZ; Ferranti, EM	REVISTA BRASILEIRA DE CIENCIA DO SOLO	2003		10.1590/S0100-06832003000100004	Records excluded after abstract screening
Identification of rounded atelectasis in workers exposed to asbestos by contrast helical computed tomography	Terra, M; Kavakama, J; Bagatin, E; Capelozzi, VL; Nery, LE; Tavares, R	BRAZILIAN JOURNAL OF MEDICAL AND BIOLOGICAL RESEARCH	2003	14502366	10.1590/S0100-879X2003001000010	Records excluded after abstract screening
Bone densitometry in healthy cats by quantitative computed tomography	Oliveira, D. C.; Costa, L. A. V. S.; Teixeira, M. W.; Cardoso, M. J. L.; Costa, F. S.	ARQUIVO BRASILEIRO DE MEDICINA VETERINARIA E ZOOTECNIA	2012		10.1590/S0102-09352012000300010	Records excluded after abstract screening
Densitometry of dorsal vertebrae, pleural bone and neural bone in healthy green sea turtles by quantitative computed tomography	de Oliveira, Jannine Forattini; Rossi Junior, Joao Luiz; Guiao Leite, Flaviana Lima; de Oliveira, Daniel Capucho; Vescovi Sellos Costa, Lorena Adao; Correia da Silva, Ieverton Cleiton; Teixeira, Marcelo Weinstein; Costa, Fabiano Sellos	CIENCIA RURAL	2012		10.1590/S0103-84782012000800018	Records excluded after abstract screening
EVALUATION OF BONE MINERALIZATION BY COMPUTED TOMOGRAPHY IN WILD AND CAPTIVE EUROPEAN COMMON SPADEFOOTS (PELOBATES FUSCUS), IN RELATION TO EXPOSURE TO ULTRAVIOLET B RADIATION AND DIETARY SUPPLEMENTS	Langhout, Martine van Zijll; Struijk, Richard P. J. H.; Konning, Tessa; van Zuilen, Dick; Horvath, Katalin; van Bolhuis, Hester; Maarschalkerweerd, Roelof; Verstappen, Frank	JOURNAL OF ZOO AND WILDLIFE MEDICINE	2017	28920809	10.1638/2016-0238.1	Records excluded after abstract screening
Predisposing Anatomical Factors of Humeral Fractures in Birds of Prey: A Preliminary Tomographic Comparative Study	Bertuccelli, Tiziana; Crosta, Lorenzo; Costa, Giovanna Lucrezia; Schnitzer, Petra; Sawmy, Shivananden; Spadola, Filippo	JOURNAL OF AVIAN MEDICINE AND SURGERY	2021	34256543	10.1647/19-00006	Records excluded after abstract screening
Evaluating Maxilla Bone Quality Through Clinical Investigation of Voxel Grey Scale Values from Cone-Beam Computed Tomography for Dental Use	Andruch, Krzysztof; Plachta, Anna	ADVANCES IN CLINICAL AND EXPERIMENTAL MEDICINE	2015	26771981	10.17219/acem/28113	Records excluded after abstract screening
Cytological Investigation of Anther Development in DGMS Line Shaan-GMS in Brassica napus L.	Xiao, Zhao Di; Xin, Xiao Yang; Chen, Hai Yan; Hu, Sheng Wu	CZECH JOURNAL OF GENETICS AND PLANT BREEDING	2013		10.17221/33/2012-CJGPB	Records excluded after abstract screening
The Erzhu Rong's Government in the Last Period of BeiWei and It's Influence of Polictics in period of Beichao Dynasties ― The Paradigm Change of the BeiWei's Collapse from the Rebellion of Liuzhen to The Erzhu Rong's Rising and Government	Yeoul, Choi Jin	DAEDONG MUNHWA YEON'GU	2018		10.18219/ddmh..102.201806.185	Records excluded after abstract screening
In the fierce battle between Hubaekje and GoryeoMovement of Sangju and Mungyeong regional leaders	Lee,, Do-Hack	CHIYEOK KWA YEOKSA	2021		10.19120/cy.2021.04.48.171	Records excluded after abstract screening
Relation of variant rs180077 of gen cholesterol ester transfer protein variant, with fat mass, HDL-cholesterol in obese subjects with diabetes mellitus type 2	de Luis, Daniel A.; Izaola, Olatz; Primo, David; Garcia Calvo, Susana; Gomez Hoyos, Emilia; Lopez Gomez, Juan Jose; Ortola, Ana; Serrano, Cristina; Delgado, Esther; Torres Torres, Beatriz	NUTRICION HOSPITALARIA	2017	29280647	10.20960/nh.981	Records excluded after abstract screening
Schmorl's nodes are associated with prevalent osteoporotic vertebral fracture and low bone mineral density: a population- based thoracic spine MRI study in older men and women	Wang, Yi Xiang J.; Wang, Xiao-Rong; Leung, Jason C. S.; Yu, Blanche W. M.; Griffith, James F.; Kwok, Timothy C. Y.	QUANTITATIVE IMAGING IN MEDICINE AND SURGERY	2023	36915321	10.21037/qims-22-1410	Records excluded after abstract screening
Sacral Bone Mass Distribution Assessed by Averaged Three-Dimensional CT Models Implications for Pathogenesis and Treatment of Fragility Fractures of the Sacrum	Wagner, Daniel; Kamer, Lukas; Sawaguchi, Takeshi; Richards, R. Geoff; Noser, Hansrudi; Rommens, Pol M.	JOURNAL OF BONE AND JOINT SURGERY-AMERICAN VOLUME	2016	27053587	10.2106/JBJS.15.00726	Records excluded after abstract screening
Does Total Hip Arthroplasty Influence the Development and Localization of Sacral Insufficiency Fractures?	Graul, Isabel; Strube, Patrick; Vogt, Sophia; Matziolis, Georg; Brodt, Steffen; Hoelzl, Alexander	JOURNAL OF BONE AND JOINT SURGERY-AMERICAN VOLUME	2022	34807876	10.2106/JBJS.21.00218	Records excluded after abstract screening
Influence of Scan Parameters of Single and Dual-Energy CT Protocols in Combination with Metal Artifact Suppression Algorithms for THA An ex Vivo Study	Schwarz, Gilbert M.; Huber, Stephanie; Wassipaul, Christian; Kasparek, Maximilian; Hirtler, Lena; Hofstaetter, Jochen G.; Bader, Till; Ringl, Helmut	JOURNAL OF BONE AND JOINT SURGERY-AMERICAN VOLUME	2023	36848437	10.2106/JBJS.22.01003	Records excluded after abstract screening
Accuracy of Computed Tomography Attenuation Value of Lumbar Vertebra to Assess Bone Mineral Density.	Chia, Kok King; Haron, Juhara; Nik Malek, Nik Fatimah Salwati	The Malaysian journal of medical sciences : MJMS	2021	33679219	10.21315/mjms2021.28.1.6	Records excluded after abstract screening
Phase transitions in epsilon-FeOOH at high pressure and ambient temperature	Thompson, Elizabeth C.; Davis, Anne H.; Brauser, Nigel M.; Liu, Zhenxian; Prakapenka, Vitali B.; Campbell, Andrew J.	AMERICAN MINERALOGIST	2020		10.2138/am-2020-7468	Records excluded after abstract screening
Ultrasound Sonography to Detect Focal Osteoporotic Jawbone Marrow Defects Clinical Comparative Study with Corresponding Hounsfield Units and RANTES/CCL5 Expression.	Lechner, Johann; Zimmermann, Bernd; Schmidt, Marlene; von Baehr, Volker	Clinical, cosmetic and investigational dentistry	2020	32801922	10.2147/CCIDE.S247345	Records excluded after abstract screening
Clinical and Computed Tomography Characteristics of Solitary Pulmonary Nodules Caused by Fungi: A Comparative Study	Jiang, Jin; Lv, Zhuo-ma; Lv, Fa-jin; Fu, Bin-jie; Liang, Zhang-rui; Chu, Zhi-gang	INFECTION AND DRUG RESISTANCE	2022	36267266	10.2147/IDR.S382289	Records excluded after abstract screening
Magnetic Targeting of HU-MSCs in the Treatment of Glucocorticoid-Associated Osteonecrosis of the Femoral Head Through Akt/Bcl2/Bad/Caspase-3 Pathway	Duan, Lian; Zuo, Jianlin; Zhang, Fuqiang; Li, Binxi; Xu, Zhonghang; Zhang, Hao; Yang, Bai; Song, Wenzhi; Jiang, Jinlan	INTERNATIONAL JOURNAL OF NANOMEDICINE	2020	32547017	10.2147/IJN.S244453	Records excluded after abstract screening
Magnetic Targeting of HU-MSCs in the Treatment of Glucocorticoid-Associated Osteonecrosis of the Femoral Head Through Akt/Bcl2/Bad/Caspase-3 Pathway (vol 15, pg 3605, 2020)	Duan, Lian; Zuo, Jianlin; Zhang, Fuqiang; Li, Binxi; Xu, Zhonghang; Zhang, Hao; Yang, Bai; Song, Wenzhi; Jiang, Jinlan	INTERNATIONAL JOURNAL OF NANOMEDICINE	2021		10.2147/IJN.S340387	Records excluded after abstract screening
Erratum: Magnetic Targeting of HU-MSCs in the Treatment of Glucocorticoid-Associated Osteonecrosis of the Femoral Head Through Akt/Bcl2/Bad/Caspase-3 Pathway [Corrigendum].	[Anonymous]	International journal of nanomedicine	2021	34602815	10.2147/IJN.S340387	Records excluded after abstract screening
A Comparison of the Risk of Fracture in Rheumatoid Arthritis Patients with and without Receiving Chinese Herbal Medicine	Liao, Hou-Hsun; Livneh, Hanoch; Chung, Yu -Jung; Lin, Ching-Hsing; Lai, Ning-Sheng; Yen, Hung-Rong; Tsai, Tzung-Yi	JOURNAL OF MULTIDISCIPLINARY HEALTHCARE	2021	34934326	10.2147/JMDH.S334134	Records excluded after abstract screening
Evaluation and Comparative Correlation of Abdominal Fat Related Parameters in Obese and Non-obese Groups Using Computed Tomography	Teja, Kompalli J. Satya Siva Raghu; Durgaprasad, Bhamidipaty Kanaka; Vijayalakshmi, Payala	CURRENT MEDICAL IMAGING	2021	33032515	10.2174/1573405616666201008145801	Records excluded after abstract screening
Could Computed Tomography Hounsfield Unit Values of Lumbar Verte-brae Detect Osteoporosis?	Hocaoglu, Elif; Inci, Ercan; Vural, Meltem	CURRENT MEDICAL IMAGING	2021	33438545	10.2174/1573405617999210112193545	Records excluded after abstract screening
Estimation of Bone Mineral Density in the Femoral Neck and Lumbar Spine using Texture Analysis of Chest and Pelvis Computed Tomography Hounsfield Unit.	Min, Young-Kyung; Lee, Dong-Ha; Yoo, Jae-Heung; Park, Man-Jun; Huh, Jung-Wook; Kim, MinWoo	Current medical imaging	2023	36397633	10.2174/1573405619666221116115206	Records excluded after abstract screening
Longitudinal Association between L1 Trabecular Attenuation from Chest Computed Tomography (CT) and Bone Mineral Density from Dualenergy X-ray Absorptiometry (DXA).	Lim, Jiyun; Oh, Eunsun; Park, Suyeon; Kim, Hyun-Joo; Yoon, Young Cheol; Nam, Boda; Lee, Eun Ji; Hwang, Jiyoung; Jeong, Jewon; Chang, Yun-Woo	Current medical imaging	2023	36788683	10.2174/1573405619666230213122733	Records excluded after abstract screening
Factors in Pulmonary Embolus Diagnosis via CT Pulmonary Angiogram in Patients Undergoing Repair of Proximal Femur Fractures.	Moriarty, Peter; Moriarty, Heather; Maher, Michael; Harty, James	The open orthopaedics journal	2018	30123373	10.2174/1874325001812010236	Records excluded after abstract screening
Impact of Osteopenia in Liver Cirrhosis: Special Reference to Standard Bone Mineral Density with Age	Toshima, Takeo; Yoshizumi, Tomoharu; Ikegami, Toru; Harada, Noboru; Itoh, Shinji; Mano, Yohei; Motomura, Takashi; Soejima, Yuji; Maehara, Yoshihiko	ANTICANCER RESEARCH	2018	30396973	10.21873/anticanres.13009	Records excluded after abstract screening
Metal Artifact Reduction Software Used With Abdominopelvic Dual- Energy CT of Patients With Metal Hip Prostheses: Assessment of Image Quality and Clinical Feasibility	Han, Seung Chol; Chung, Yong Eun; Lee, Young Han; Park, Kwan Kyu; Kim, Myeong Jin; Kim, Ki Whang	AMERICAN JOURNAL OF ROENTGENOLOGY	2014	25247944	10.2214/AJR.13.10980	Records excluded after abstract screening
Variation in Attenuation in L1 Trabecular Bone at Different Tube Voltages: Caution Is Warranted When Screening for Osteoporosis With the Use of Opportunistic CT	Garner, Hillary W.; Paturzo, Michelle M.; Gaudier, Gabriela; Pickhardt, Perry J.; Wessell, Daniel E.	AMERICAN JOURNAL OF ROENTGENOLOGY	2017	27762605	10.2214/AJR.16.16744	Records excluded after abstract screening
Prevalence of Vertebral Compression Fractures on Routine CT Scans According to L1 Trabecular Attenuation: Determining Relevant Thresholds for Opportunistic Osteoporosis Screening	Graffy, Peter M.; Lee, Scott J.; Ziemlewicz, Timothy J.; Pickhardt, Perry J.	AMERICAN JOURNAL OF ROENTGENOLOGY	2017	28639828	10.2214/AJR.17.17853	Records excluded after abstract screening
Dose Reduction With Dedicated CT Metal Artifact Reduction Algorithm: CT Phantom Study	Subhas, Naveen; Pursyko, Camilla P.; Polster, Joshua M.; Obuchowski, Nancy A.; Primak, Andrew N.; Dong, Frank F.; Herts, Brian R.	AMERICAN JOURNAL OF ROENTGENOLOGY	2018	29231758	10.2214/AJR.17.18544	Records excluded after abstract screening
Clinical Utility of Dual-Energy CT Analysis of Bone Marrow Edema in Acute Wrist Fractures	Ali, Ismail T.; Wong, William D.; Liang, Teresa; Khosa, Faisal; Mian, Memoona; Jalal, Sabeena; Nicolaou, Savvas	AMERICAN JOURNAL OF ROENTGENOLOGY	2018	29470155	10.2214/AJR.17.18673	Records excluded after abstract screening
Application of Iterative Metal Artifact Reduction Algorithm to CT Urography for Patients With Hip Prostheses	Trabzonlu, Tugce Agirlar; Terrazas, Martha; Mozaffary, Amirhossein; Velichko, Yuri S.; Yaghmai, Vahid	AMERICAN JOURNAL OF ROENTGENOLOGY	2020	31642697	10.2214/AJR.19.21748	Records excluded after abstract screening
Combined Dual-Energy and Single-Energy Metal Artifact Reduction Techniques Versus Single-Energy Techniques Alone for Lesion Detection Near an Arthroplasty	Chandrasekar, Suraj; Colak, Ceylan; Obuchowski, Nancy A.; Primak, Andrew N.; Karim, Wadih; Subhas, Naveen	AMERICAN JOURNAL OF ROENTGENOLOGY	2020	32374668	10.2214/AJR.19.22084	Records excluded after abstract screening
CT Phantom Evaluation of 67,392 American College of Radiology Accreditation Examinations: Implications for Opportunistic Screening of Osteoporosis Using CT	Boutin, Robert D.; Hernandez, Andrew M.; Lenchik, Leon; Seibert, J. Anthony; Gress, Dustin A.; Boone, John M.	AMERICAN JOURNAL OF ROENTGENOLOGY	2021	32755177	10.2214/AJR.20.22943	Records excluded after abstract screening
Assessment of bone mineral density of the femoral head in dogs with early osteoarthritis	Chalmers, HJ; Dykes, NL; Lust, G; Farese, JP; Burton-Wurster, NI; Williams, AJ; Todhunter, RJ	AMERICAN JOURNAL OF VETERINARY RESEARCH	2006	16649912	10.2460/ajvr.67.5.796	Records excluded after abstract screening
Effect of computed tomography display window and image plane on diagnostic certainty for characteristics of dysplastic elbow joints in dogs	Tromblee, Tonya C.; Jones, Jeryl C.; Bahr, Anne M.; Shires, Peter K.; Aref, Susanne	AMERICAN JOURNAL OF VETERINARY RESEARCH	2007	17669026	10.2460/ajvr.68.8.858	Records excluded after abstract screening
Medial femoral condyle morphometrics and subchondral bone density patterns in Thoroughbred racehorses	Walker, Wade T.; Kawcak, Christopher E.; Hill, Ashley E.	AMERICAN JOURNAL OF VETERINARY RESEARCH	2013	23627381	10.2460/ajvr.74.5.691	Records excluded after abstract screening
Predicting tissue distribution and partitioning in terminal sire sheep using x-ray computed tomography	Macfarlane, J. M.; Lewis, R. M.; Emmans, G. C.; Young, M. J.; Simm, G.	JOURNAL OF ANIMAL SCIENCE	2009	18641178	10.2527/jas.2007-0832	Records excluded after abstract screening
Microstructural and elastic properties of the extracellular matrices of the superficial zone of neonatal articular cartilage by atomic force microscopy	Patel, RV; Mao, JJ	FRONTIERS IN BIOSCIENCE	2003	12456328	10.2741/932	Records excluded after abstract screening
Relationship between Abdominal Aortic Calcification, Abdominal Adiposity, and Liver Density	Ozturk, Cansu; Gungor, Ozlem; Kaplanoglu, Veysel; Kasikci, Merve; Ramadan, Selma Uysal	JCPSP-JOURNAL OF THE COLLEGE OF PHYSICIANS AND SURGEONS PAKISTAN	2020	33397047	10.29271/jcpsp.2020.12.1245	Records excluded after abstract screening
T1/T2(star)-weighted MRI provides clinically relevant pseudo-CT density data for the pelvic bones in MRI-only based radiotherapy treatment planning	Kapanen, Mika; Tenhunen, Mikko	ACTA ONCOLOGICA	2013	22712634	10.3109/0284186X.2012.692883	Records excluded after abstract screening
LIMITATIONS OF Hb F AS A PHENOTYPIC MODIFIER IN SICKLE CELL DISEASE: STUDY OF KUWAITI ARAB PATIENTS	Adekile, Adekunle D.	HEMOGLOBIN	2011	21999156	10.3109/03630269.2011.617230	Records excluded after abstract screening
Quantifying Bone Marrow Edema Adjacent to the Lumbar Vertebral Endplate on Magnetic Resonance Imaging: A Cross-Sectional Study of Patients with Degenerative Lumbar Disease.	Nakamae, Toshio; Kamei, Naosuke; Fujimoto, Yoshinori; Yamada, Kiyotaka; Tamura, Takayuki; Tsuchikawa, Yuji; Morisako, Taiki; Harada, Takahiro; Maruyama, Toshiaki; Adachi, Nobuo	Asian spine journal	2022	34000797	10.31616/asj.2020.0648	Records excluded after abstract screening
Double-crescent sign as a predictor of chronic subdural hematoma recurrence following burr-hole surgery	Miki, Koichi; Abe, Hiroshi; Morishita, Takashi; Hayashi, Shuji; Yagi, Kenji; Arima, Hisatomi; Inoue, Tooru	JOURNAL OF NEUROSURGERY	2019	30611142	10.3171/2018.8.JNS18805	Records excluded after abstract screening
Preoperative bone health assessment and optimization in spine surgery	Anderson, Paul A.; Kadri, Aamir; Hare, Kristyn J.; Binkley, Neil	NEUROSURGICAL FOCUS	2020	32738805	10.3171/2020.5.FOCUS20255	Records excluded after abstract screening
Osteoporosis in spine surgery patients: what is the best way to diagnose osteoporosis in this population?	St Jeor, Jeffery D.; Jackson, Taylor J.; Xiong, Ashley E.; Kadri, Aamir; Freedman, Brett A.; Sebastian, Arjun S.; Currier, Bradford L.; Nassr, Ahmad; Fogelson, Jeremy L.; Kennel, Kurt A.; Anderson, Paul A.; Elder, Benjamin D.	NEUROSURGICAL FOCUS	2020	32738802	10.3171/2020.5.FOCUS20277	Records excluded after abstract screening
Correlation of vertebral trabecular attenuation in Hounsfield units and the upper instrumented vertebra with proximal junctional failure after surgical treatment of degenerative lumbar disease	Wang, Qi; Wang, Chi; Zhang, Xiaobo; Hu, Fanqi; Hu, Wenhao; Li, Teng; Wang, Yan; Zhang, Xuesong	JOURNAL OF NEUROSURGERY-SPINE	2021	33276340	10.3171/2020.7.SPINE20920	Records excluded after abstract screening
Morphological changes in chronic subdural hematomas following upfront middle meningeal artery embolization: sequence, timing, and association with outcomes	Khorasanizadeh, MirHojjat; Chang, Yu-Ming; Enriquez-Marulanda, Alejandro; Mizuhashi, Satomi; Salem, Mohamed M.; Gomez-Paz, Santiago; Siddiq, Farhan; Kan, Peter; Moore, Justin; Ogilvy, Christopher S.; Thomas, Ajith J.	JOURNAL OF NEUROSURGERY	2021	34826814	10.3171/2021.8.JNS211691	Records excluded after abstract screening
Correlation between Bone Mineral Density Measured by Dual-Energy X-Ray Absorptiometry and Hounsfield Units Measured by Diagnostic CT in Lumbar Spine	Lee, Sungjoon; Chung, Chun Kee; Oh, So Hee; Park, Sung Bae	JOURNAL OF KOREAN NEUROSURGICAL SOCIETY	2013	24379944	10.3340/jkns.2013.54.5.384	Records excluded after abstract screening
Comparison of Metal Artifact Reduction for Orthopedic Implants versus Standard Filtered Back Projection: Value of Postoperative CT after Hip Replacement	Jiwon Rim,; Choi, Jung-Ah; Lee, Seun Ah; Khil, Eun Kyung	Journal of the Korean Society of Radiology (JKSR)	2018		10.3348/jksr.2018.78.1.22	Records excluded after abstract screening
Well-Placed Acetabular Component Oriented Outside the Safe Zone During Weight-Bearing Daily Activities	Zheng, Nan; Hu, Xiangjun; Dimitriou, Dimitris; Dai, Kerong; Guo, Tao; Tsai, Tsung-Yuan	FRONTIERS IN BIOENGINEERING AND BIOTECHNOLOGY	2021	34178961	10.3389/fbioe.2021.664907	Records excluded after abstract screening
Classification of X-Ray Attenuation Properties of Additive Manufacturing and 3D Printing Materials Using Computed Tomography From 70 to 140 kVp	Ma, Xiangjie; Buschmann, Martin; Unger, Ewald; Homolka, Peter	FRONTIERS IN BIOENGINEERING AND BIOTECHNOLOGY	2021	34912790	10.3389/fbioe.2021.763960	Records excluded after abstract screening
The Effect of Vertical and Oblique Inclinations on Fracture Stability and Reoperation Risks in Femoral-Neck Fractures of Nongeriatric Patient	Jiang, Dajun; Zhan, Shi; Hu, Hai; Zhu, Hongyi; Zhang, Changqing; Jia, Weitao	FRONTIERS IN BIOENGINEERING AND BIOTECHNOLOGY	2021	34805128	10.3389/fbioe.2021.782001	Records excluded after abstract screening
An innovative additively manufactured implant for mandibular injuries: Design and preparation processes based on simulation model	Zheng, Lingling; Wang, Chao; Hu, Min; Apicella, Antonio; Wang, Lizhen; Zhang, Ming; Fan, Yubo	FRONTIERS IN BIOENGINEERING AND BIOTECHNOLOGY	2022	36507282	10.3389/fbioe.2022.1065971	Records excluded after abstract screening
Role of the Anterior Center-Edge Angle on Acetabular Stress Distribution in Borderline Development Dysplastic of Hip Determined by Finite Element Analysis	Chen, Songhao; Zhang, Liqiang; Mei, Yuqian; Zhang, Hong; Hu, Yongcheng; Chen, Duanduan	FRONTIERS IN BIOENGINEERING AND BIOTECHNOLOGY	2022	35299631	10.3389/fbioe.2022.823557	Records excluded after abstract screening
Postoperative Hip Center Position Associated With the Range of Internal Rotation and Extension During Gait in Hip Dysplasia Patients After Total Hip Arthroplasty	Hu, Yi; Zou, Diyang; Sun, Qi; Jiang, Mengda; Li, Huiwu; Tsai, Tsung-Yuan; Zhang, Jingwei	FRONTIERS IN BIOENGINEERING AND BIOTECHNOLOGY	2022	35295644	10.3389/fbioe.2022.831647	Records excluded after abstract screening
TiO2 Nanotubes Promote Osteogenic Differentiation Through Regulation of Yap and Piezo1	Kong, Keyu; Chang, Yongyun; Hu, Yi; Qiao, Hua; Zhao, Chen; Rong, Kewei; Zhang, Pu; Zhang, Jingwei; Zhai, Zanjing; Li, Huiwu	FRONTIERS IN BIOENGINEERING AND BIOTECHNOLOGY	2022	35464728	10.3389/fbioe.2022.872088	Records excluded after abstract screening
Use of Customized 3D-Printed Titanium Augment With Tantalum Trabecular Cup for Large Acetabular Bone Defects in Revision Total Hip Arthroplasty: A Midterm Follow-Up Study	Kong, Keyu; Zhao, Chen; Chang, Yongyun; Qiao, Hua; Hu, Yi; Li, Huiwu; Zhang, Jingwei	FRONTIERS IN BIOENGINEERING AND BIOTECHNOLOGY	2022	35721851	10.3389/fbioe.2022.900905	Records excluded after abstract screening
Stability of internal fixation systems based on different subtypes of Schatzker II fracture of the tibial plateau: A finite element analysis	Zeng, Chuyang; Ren, Xiaomeng; Xu, Cheng; Hu, Mengmeng; Li, Jiantao; Zhang, Wei	FRONTIERS IN BIOENGINEERING AND BIOTECHNOLOGY	2022	36159683	10.3389/fbioe.2022.973389	Records excluded after abstract screening
Combined computational analysis and cytology show limited depth osteogenic effect on bone defects in negative pressure wound therapy	Huang, Xiu-Hong; Zheng, Li-Qin; Dai, Yue-Xing; Hu, Shao-Nan; Ning, Wan-Chen; Li, Si-Min; Fan, Yue-Guang; Lin, Zi-Ling; Huang, Shao-Hong	FRONTIERS IN BIOENGINEERING AND BIOTECHNOLOGY	2023	36873351	10.3389/fbioe.2023.1056707	Records excluded after abstract screening
Evaluation of ATM Kinase Inhibitor KU-55933 as Potential Anti-Toxoplasma gondii Agent	Munera Lopez, Jonathan; Ganuza, Agustina; Bogado, Silvina S.; Munoz, Daniela; Ruiz, Diego M.; Sullivan, William J., Jr.; Vanagas, Laura; Angel, Sergio O.	FRONTIERS IN CELLULAR AND INFECTION MICROBIOLOGY	2019	30815397	10.3389/fcimb.2019.00026	Records excluded after abstract screening
Detection and Numerical Simulation of Potential Hazard in Oil Pipeline Areas Based on UAV Surveys	Yan, Yan; Ma, Shuyue; Yin, Shuyao; Hu, Sheng; Long, Yongqing; Xie, Cheng; Jiang, Hongtao	FRONTIERS IN EARTH SCIENCE	2021		10.3389/feart.2021.665478	Records excluded after abstract screening
The Compression Behavior of Undisturbed and Compacted Loess Under the Controlling of Total Suction and Injected Solutions	Zhang, Tongwei; Hu, Zhengjin; Lan, Hengxing; Deng, Yongfeng; Zhang, Huyuan	FRONTIERS IN EARTH SCIENCE	2022		10.3389/feart.2022.818919	Records excluded after abstract screening
Study on Deformation Characteristics of Loess Ultrahigh-Fill Slope Based on Large-Scale Undisturbed Soil Centrifugal Model Tests	Mei, Yuan; Zhou, Dong-bo; Hu, Chang-ming; Wang, Xue-yan; Zhang, Yuhang; Xiao, Nan; Shi, Wenyan	FRONTIERS IN EARTH SCIENCE	2022		10.3389/feart.2022.848542	Records excluded after abstract screening
Assessment of Debris Flow Activity in Response to an Earthquake Using the Sediment Connectivity Index	Li, Yanji; Hu, Kaiheng; Zhang, Xiaopeng; Hu, Xudong; Ning, Lan; Li, Hao	FRONTIERS IN EARTH SCIENCE	2022		10.3389/feart.2022.921706	Records excluded after abstract screening
Comparison of Muscle Density in Middle-Aged and Older Chinese Adults Between a High-Altitude Area (Kunming) and a Low-Altitude Area (Beijing)	Liu, Xingli; Wang, Ling; Gao, Meng; Wang, Gang; Tang, Kai; Yang, Jin; Song, Wei; Yang, Jingsong; Lyu, Liang; Cheng, Xiaoguang	FRONTIERS IN ENDOCRINOLOGY	2021	35002981	10.3389/fendo.2021.811770	Records excluded after abstract screening
Variation characteristics of stress distribution in the subchondral bone of the knee joint of judo athletes with long-term stress changes	Li, Zhiqiang; Xu, Guanghua; Wang, Chengjun; Wang, Qiuyuan; Liu, Caiping; Guo, Tingting; Wu, Lijun; Cao, Diankang	FRONTIERS IN ENDOCRINOLOGY	2023	36778597	10.3389/fendo.2022.1082799	Records excluded after abstract screening
Level-Specific Volumetric BMD Threshold Values for the Prediction of Incident Vertebral Fractures Using Opportunistic QCT: A Case-Control Study	Dieckmeyer, Michael; Loeffler, Maximilian Thomas; El Husseini, Malek; Sekuboyina, Anjany; Menze, Bjoern; Sollmann, Nico; Wostrack, Maria; Zimmer, Claus; Baum, Thomas; Kirschke, Jan Stefan	FRONTIERS IN ENDOCRINOLOGY	2022	35669688	10.3389/fendo.2022.882163	Records excluded after abstract screening
Relationship between bone mineral density and hyperuricemia in obesity: A cross-sectional study	Zhang, Yi; Tan, Min; Liu, Boyu; Zeng, Manxia; Zhou, You; Zhang, Mengru; Wang, Yikai; Wu, Jing; Wang, Min	FRONTIERS IN ENDOCRINOLOGY	2023	37065741	10.3389/fendo.2023.1108475	Records excluded after abstract screening
Augmentation of IFN-gamma by bone marrow derived immune cells in the presence of severe suppression of IFN-gamma in gingivae induced by zoledronic acid and denosumab in Hu-BLT mice model of ONJ	Kaur, Kawaljit; Sun, Yujie; Kanayama, Keiichi; Morinaga, Kenzo; Hokugo, Akishige; Nishimura, Ichiro; Jewett, Anahid	FRONTIERS IN ENDOCRINOLOGY	2023	36742414	10.3389/fendo.2023.1111627	Records excluded after abstract screening
A Novel Grid-Forming Strategy for Voltage-Source Controlled PV Under Nearly 100% Renewable Electricity	Hu, Pan; Jiang, Kezhen; Ji, Xiaotong; Tan, Daojun; Liu, Dan; Cao, Kan; Wang, Wei	FRONTIERS IN ENERGY RESEARCH	2022		10.3389/fenrg.2022.915763	Records excluded after abstract screening
RNF4 Regulates the BLM Helicase in Recovery From Replication Fork Collapse	Ellis, Nathan; Zhu, Jianmei; Yagle, Mary K.; Yang, Wei-Chih; Huang, Jing; Kwako, Alexander; Seidman, Michael M.; Matunis, Michael J.	FRONTIERS IN GENETICS	2021	34868226	10.3389/fgene.2021.753535	Records excluded after abstract screening
Zika virus induced microcephaly and aberrant hematopoietic cell differentiation modeled in novel neonatal humanized mice	Schmitt, Kimberly; Curlin, James Z.; Remling-Mulder, Leila; Aboellail, Tawfik; Akkina, Ramesh	FRONTIERS IN IMMUNOLOGY	2023	36825016	10.3389/fimmu.2023.1060959	Records excluded after abstract screening
Cu-loaded polyurethane to reduce ureteral stent microbes adherence and regulation of the inflammation response to RAW264.7	Li, Hongwei; Zhao, Jing; Wang, Zhenyu; Hu, Jiyuan; Zhao, Jinlong; Awonusi, Bukola O.; Li, Jianzhong; Fan, Lianhui	FRONTIERS IN MATERIALS	2023		10.3389/fmats.2023.1110919	Records excluded after abstract screening
Mechanism of Secondary Glaucoma Development in HTLV-1 Uveitis	Zong, Yuan; Kamoi, Koju; Ando, Naoko; Kurozumi-Karube, Hisako; Ohno-Matsui, Kyoko	FRONTIERS IN MICROBIOLOGY	2022	35722286	10.3389/fmicb.2022.738742	Records excluded after abstract screening
Influence of Social Isolation During Prolonged Simulated Weightlessness by Hindlimb Unloading	Tahimic, Candice G. T.; Paul, Amber M.; Schreurs, Ann-Sofie; Torres, Samantha M.; Rubinstein, Linda; Steczina, Sonette; Lowe, Moniece; Bhattacharya, Sharmila; Alwood, Joshua S.; Ronca, April E.; Globus, Ruth K.	FRONTIERS IN PHYSIOLOGY	2019	31572207	10.3389/fphys.2019.01147	Records excluded after abstract screening
A Pilot Study to Assess Opportunistic Use of CT-Scan for Osteoporosis Screening in Chronic Pancreatitis	McNabb-Baltar, Julia; Manickavasagan, Hanisha R.; Conwell, Darwin L.; Lu, Andrew; Yadav, Dhiraj; Hart, Philip A.; Lara, Luis F.; Cruz-Monserrate, Zobeida; Ing, Steven; Hinton, Alice; Mace, Thomas A.; Bradley, David; Shah, Zarine K.	FRONTIERS IN PHYSIOLOGY	2022	35721529	10.3389/fphys.2022.866945	Records excluded after abstract screening
Computed tomographic arthrography, gross anatomy and histology demonstrate a communication between synovial invaginations in the proximal aspect of the third interosseous muscle and the carpometacarpal joint in horses	Gerdes, Carolin; Morgan, Rhiannon; Terry, Rebecca; Foote, Alastair; Smith, Roger	FRONTIERS IN VETERINARY SCIENCE	2022	36118348	10.3389/fvets.2022.958598	Records excluded after abstract screening
Novel InDels of GHR, GHRH, GHRHR and Their Association with Growth Traits in Seven Chinese Sheep Breeds	Wu, Mingli; Zhao, Haidong; Tang, Xiaoqin; Li, Qi; Yi, Xiaohua; Liu, Shirong; Sun, Xiuzhu	ANIMALS	2020	33076416	10.3390/ani10101883	Records excluded after abstract screening
Cetaceans Humerus Radiodensity by CT: A Useful Technique Differentiating between Species, Ecophysiology, and Age	Achille Consoli, Francesco Maria; Bernaldo de Quiros, Yara; Arbelo, Manuel; Fulle, Stefania; Marchisio, Marco; Encinoso, Mario; Fernandez, Antonio; Rivero, Miguel A.	ANIMALS	2022	35883340	10.3390/ani12141793	Records excluded after abstract screening
Crumbling the Castle: Targeting DNABII Proteins for Collapsing Bacterial Biofilms as a Therapeutic Approach to Treat Disease and Combat Antimicrobial Resistance	Rogers, James V.; Hall, Veronica L.; McOsker, Charles C.	ANTIBIOTICS-BASEL	2022	35052981	10.3390/antibiotics11010104	Records excluded after abstract screening
Comparing the Diagnostic Accuracy of CBCT Grayscale Values with DXA Values for the Detection of Osteoporosis	Sghaireen, Mohammed G.; Ganji, Kiran Kumar; Alam, Mohammad Khursheed; Srivastava, Kumar Chandan; Shrivastava, Deepti; Ab Rahman, Saifulizan; Patil, Santosh R.; Al Habib, Selham	APPLIED SCIENCES-BASEL	2020		10.3390/app10134584	Records excluded after abstract screening
Comparison of Trabecular Bone Mineral Density Measurement Using Hounsfield Unit and Trabecular Microstructure in Orthodontic Patients Using Cone-Beam Computed Tomography	Kim, Tae-Hyun; Lee, Dong-Yul; Jung, Seok-Ki	APPLIED SCIENCES-BASEL	2021		10.3390/app11031028	Records excluded after abstract screening
A Fenchone Derivative Effectively Abrogates Joint Damage Following Post-Traumatic Osteoarthritis in Lewis Rats	Carmon, Idan; Smoum, Reem; Farhat, Eli; Reich, Eli; Kandel, Leonid; Yekhtin, Zhannah; Gallily, Ruth; Mechoulam, Raphael; Dvir-Ginzberg, Mona	CELLS	2022	36552848	10.3390/cells11244084	Records excluded after abstract screening
Machine Learning for Opportunistic Screening for Osteoporosis from CT Scans of the Wrist and Forearm	Sebro, Ronnie; De la Garza-Ramos, Cynthia	DIAGNOSTICS	2022	35328244	10.3390/diagnostics12030691	Records excluded after abstract screening
Dual-Energy-CT for Osteitis and Fat Lesions in Axial Spondyloarthritis: How Feasible Is Low-Dose Scanning?	Deppe, Dominik; Ziegeler, Katharina; Hermann, Kay Geert A.; Proft, Fabian; Poddubnyy, Denis; Radny, Felix; Makowski, Marcus R. R.; Muhle, Maximilian; Diekhoff, Torsten	DIAGNOSTICS	2023	36832264	10.3390/diagnostics13040776	Records excluded after abstract screening
Roles of Dkk2 in the Linkage from Muscle to Bone during Mechanical Unloading in Mice	Kawao, Naoyuki; Morita, Hironobu; Iemura, Shunki; Ishida, Masayoshi; Kaji, Hiroshi	INTERNATIONAL JOURNAL OF MOLECULAR SCIENCES	2020	32268570	10.3390/ijms21072547	Records excluded after abstract screening
Activation of Focal Adhesion Kinase Restores Simulated Microgravity-Induced Inhibition of Osteoblast Differentiation via Wnt/Beta-Catenin Pathway	Fan, Cuihong; Wu, Zhaojia; Cooper, David M. L.; Magnus, Adam; Harrison, Kim; Eames, B. Frank; Chibbar, Rajni; Groot, Gary; Huang, Junqiong; Genth, Harald; Zhang, Jun; Tan, Xing; Deng, Yulin; Xiang, Jim	INTERNATIONAL JOURNAL OF MOLECULAR SCIENCES	2022	35628403	10.3390/ijms23105593	Records excluded after abstract screening
[18F]Fluoride Positron-Emission Tomography (PET) and [18F]FDG PET for Assessment of Osteomyelitis of the Jaw in Comparison to Computed Tomography (CT) and Magnetic Resonance Imaging (MRI): A Prospective PET/CT and PET/MRI Pilot Study	Reinert, Christian Philipp; Pfannenberg, Christina; Dittmann, Helmut; Gueckel, Brigitte; la Fougere, Christian; Nikolaou, Konstantin; Hoefert, Sebastian	JOURNAL OF CLINICAL MEDICINE	2022	35887762	10.3390/jcm11143998	Records excluded after abstract screening
Computed Tomography-Based L1 Bone Mineral Density in 624 Dutch Trauma Patients-Are North American Reference Values Valid in Europe?	Kobes, Tim; Sweet, Arthur; Verstegen, Sophie; Houwert, Marijn; Veldhuis, Wouter; Leenen, Luke; de Jong, Pim; van Baal, Mark	JOURNAL OF PERSONALIZED MEDICINE	2022	35330472	10.3390/jpm12030472	Records excluded after abstract screening
Computed Tomography Diagnostic of Uncommon Case of Osteopetrosis in 80-Year-Old Man-Case Report	Krupski, Witold; Kruk-Bachonko, Joanna; Tatara, Marcin R.	MEDICINA-LITHUANIA	2020	33023136	10.3390/medicina56100518	Records excluded after abstract screening
Accuracy of Opportunistic Bone Mineral Density Assessment on Staging Computed Tomography for Gynaecological Cancers	O'Gorman, Catherine Anne; Milne, Sarah; Lambe, Gerard; Sobota, Aleksandra; Beddy, Peter; Gleeson, Noreen	MEDICINA-LITHUANIA	2021	34946331	10.3390/medicina57121386	Records excluded after abstract screening
Dual-Energy CT-Based Bone Mineral Density Has Practical Value for Osteoporosis Screening around the Knee	Choi, Keun Young; Lee, Sheen-Woo; In, Yong; Kim, Man Soo; Kim, Yong Deok; Lee, Seung-Yeol; Lee, Jin-Woo; Koh, In Jun	MEDICINA-LITHUANIA	2022	36013552	10.3390/medicina58081085	Records excluded after abstract screening
HU-671, a Novel Oleoyl Serine Derivative, Exhibits Enhanced Efficacy in Reversing Ovariectomy-Induced Osteoporosis and Bone Marrow Adiposity	Baraghithy, Saja; Smoum, Reem; Attar-Namdar, Malka; Mechoulam, Raphael; Bab, Itai; Tam, Joseph	MOLECULES	2019	31623098	10.3390/molecules24203719	Records excluded after abstract screening
Identification of Bone Mineral Density Deficit Using L1 Trabecular Attenuation by Opportunistic Multidetector CT Scan in Adult Patients	Castillo-Lopez, Juan Andres; Bravo-Ontiveros, Fernando; Rodea-Montero, Edel Rafael	TOMOGRAPHY	2023	36649000	10.3390/tomography9010013	Records excluded after abstract screening
Differences in sodium fluoride-18 uptake in the normal skeleton depending on the location and characteristics of the bone	Nawata, Shintaro; Kaneta, Tomohiro; Ogawa, Matsuyoshi; Ishiwata, Yoshinobu; Kobayashi, Naomi; Shishikura-Hino, Ayako; Yoshida, Keisuke; Inaba, Yutaka; Saito, Tomoyuki; Inoue, Tomio	NUKLEARMEDIZIN-NUCLEAR MEDICINE	2017	28488727	10.3413/Nukmed-0867-16-12	Records excluded after abstract screening
A Comparative Study on Rural Issues in the Novels of Lee Mungu and Hu Xuewen	Wang,, Yang	EOMUNHAK-The Korean Language and Literature	2019		10.37967/emh.2019.12.146.173	Records excluded after abstract screening
Computed Tomography-Derived Skeletal Muscle Radiodensity Is an Early, Sensitive Marker of Age-Related Musculoskeletal Changes in Healthy Adults	Jung, Yeon Woo; Hong, Namki; Na, Joon Chae; Han, Woong Kyu; Rhee, Yumie	ENDOCRINOLOGY AND METABOLISM	2021	34897260	10.3803/EnM.2021.1206	Records excluded after abstract screening
Diagnostic efficacy of routine contrast-enhanced abdominal CT for the assessment of osteoporosis in the Turkish population	Cansu, Aysegul; Atasoy, Dilara; Eyuboglu, Ilker; Karkucak, Murat	TURKISH JOURNAL OF MEDICAL SCIENCES	2020	31731334	10.3906/sag-1906-34	Records excluded after abstract screening
CT and MRI Assessment and Characterization Using Segmentation and 3D Modeling Techniques: Applications to Muscle, Bone and Brain.	Gargiulo, Paolo; Helgason, Thordur; Ramon, Ceon; Jonsson, Halldor Jr; Carraro, Ugo	European journal of translational myology	2014	26913129	10.4081/ejtm.2014.3298	Records excluded after abstract screening
Computed tomography imaging parameters for inhomogeneity correction in radiation treatment planning.	Das, Indra J; Cheng, Chee-Wai; Cao, Minsong; Johnstone, Peter A S	Journal of medical physics	2016	27051164	10.4103/0971-6203.177277	Records excluded after abstract screening
Does nitrogen gas bubbled through a low density polymer gel dosimeter solution affect the polymerization process?	Shahbazi-Gahrouei, Daryoush; Gholami, Mehrdad; Pourfallah, Tayyeb Allahverdi; Keshtkar, Mohammad	Advanced biomedical research	2015	26015914	10.4103/2277-9175.156651	Records excluded after abstract screening
Diagnostic accuracy of dual energy CT in the assessment of traumatic bone marrow edema of lower limb and its correlation with MRI.	Yadav, Harsh; Khanduri, Sachin; Yadav, Poonam; Pandey, Sushma; Yadav, Vivek Kumar; Khan, Shahla	The Indian journal of radiology & imaging	2020	32476751	10.4103/ijri.IJRI_59_19	Records excluded after abstract screening
Investigation of tube voltage dependence on CT number and its effect on dose calculation algorithms using thorax phantom in Monaco treatment planning system for external beam radiation therapy.	Saini, Amit; Pandey, V P; Kumar, Pankaj; Singh, Avtar; Pasricha, Rajesh	Journal of medical physics	2021	35261502	10.4103/jmp.JMP_124_20	Records excluded after abstract screening
Use of plasma-enriched demineralized freeze-dried bone matrix in postsurgical jaw defects.	Sethi, Alok Kumar; Kar, Indu Bhusan; Mohanty, Tanmoy; Mishra, Niranjan; Singh, Akhilesh Kumar	National journal of maxillofacial surgery	2018	30546232	10.4103/njms.NJMS_33_18	Records excluded after abstract screening
Quantitative CT assessment of bone mineral density in dogs with hyperadrenocorticism	Lee, Donghoon; Lee, Youngjae; Choi, Wooshin; Chang, Jinhwa; Kang, Ji-Houn; Na, Ki-Jeong; Chang, Dong-Woo	JOURNAL OF VETERINARY SCIENCE	2015	26040613	10.4142/jvs.2015.16.4.531	Records excluded after abstract screening
S-phase-dependent p50/NF-kappa B1 phosphorylation in response to ATR and replication stress acts to maintain genomic stability	Crawley, Clayton D.; Kang, Shijun; Bernal, Giovanna M.; Wahlstrom, Joshua S.; Voce, David J.; Cahill, Kirk E.; Garofalo, Andrea; Raleigh, David R.; Weichselbaum, Ralph R.; Yamini, Bakhtiar	CELL CYCLE	2015	25590437	10.4161/15384101.2014.991166	Records excluded after abstract screening
Differential Absorption Analysis of Nonmagnetic Material in the Phantom using Dual CT	Kim, Ki-Youl; Lee, Hae-Kag; Cho, Jae-Hwan	JOURNAL OF MAGNETICS	2016		10.4283/JMAG.2016.21.2.286	Records excluded after abstract screening
Influence of bone parameters on peri-implant bone strain distribution in the posterior mandible	Sugiura, Tsutomu; Yamamoto, Kazuhiko; Kawakami, Masayoshi; Horita, Satoshi; Murakami, Kazuhiro; Kirita, Tadaaki	MEDICINA ORAL PATOLOGIA ORAL Y CIRUGIA BUCAL	2015	25129251	10.4317/medoral.19878	Records excluded after abstract screening
Computed tomography bone density variations in oncological patients undergoing antiresorptive medication	Yanaguizawa, Wellington Hideaki; Abreu Barros, Francisco Barbara; Kobayashi-Velasco, Solange; Sales Salineiro, Fernanda Cristina; Alves, Fabio Abreu; Paraiso Cavalcanti, Marcelo Gusmao	MEDICINA ORAL PATOLOGIA ORAL Y CIRUGIA BUCAL	2022	36243996	10.4317/medoral.25191	Records excluded after abstract screening
Three-dimensional microstructure of human alveolar trabecular bone: a micro-computed tomography study	Lee, Ji-Hyun; Kim, Hee-Jin; Yun, Jeong-Ho	JOURNAL OF PERIODONTAL AND IMPLANT SCIENCE	2017	28261521	10.5051/jpis.2017.47.1.20	Records excluded after abstract screening
Individualized mould-based high-dose-rate brachytherapy for perinasal skin tumors: technique evaluation from a dosimetric point of view	Scherf, Christian; Licher, Joerg; Mletzko, Christina; Trommel, Martin; Tselis, Nikolaos; Chatzikonstantinou, Georgios; Diefenhardt, Markus; Roedel, Claus; Koehn, Janett; Ramm, Ulla	JOURNAL OF CONTEMPORARY BRACHYTHERAPY	2021	33897792	10.5114/jcb.2021.105286	Records excluded after abstract screening
Is it possible to predict spontaneous passage of a ureteral stone? An up-to-date comment on the current problem with new concepts concerning the patient and the stone.	Coskun, Alper; Can, Utku	Central European journal of urology	2022	36381165	10.5173/ceju.2022.0029	Records excluded after abstract screening
Associations of ORMDL1 gene copy number variations with growth traits in four Chinese sheep breeds	Wang, Xiaogang; Cao, Xiukai; Wen, Yifan; Ma, Yilei; Elnour, Ibrahim Elsaeid; Huang, Yongzhen; Lan, Xianyong; Chaogetu, Buren; Hu, Linyong; Chen, Hong	ARCHIVES ANIMAL BREEDING	2019	31807669	10.5194/aab-62-571-2019	Records excluded after abstract screening
Assessing Low Skeletal Mass in Patients Undergoing Hip Surgery: The Role of Sonoelastography.	Kim, Ki-Choul; Park, Jae-Wook	Hip & pelvis	2020	32953705	10.5371/hp.2020.32.3.132	Records excluded after abstract screening
Treatment of bone loss in CKD5D Better survival in patients with non-high bone turnover	Malluche, Hartmut H.; Davenport, Daniel L.; Monier-Faugere, Marie -Claude; Lima, Florence	CLINICAL NEPHROLOGY	2022	36200936	10.5414/CN110993	Records excluded after abstract screening
Recovery of Muscle Atrophy and Fatty Infiltration in Patients With Acetabular Dysplasia After Total Hip Arthroplasty	Kawano, Takumi; Nankaku, Manabu; Murao, Masanobu; Hamada, Ryota; Goto, Koji; Kuroda, Yutaka; Kawai, Toshiyuki; Ikeguchi, Ryosuke; Matsuda, Shuichi	JOURNAL OF THE AMERICAN ACADEMY OF ORTHOPAEDIC SURGEONS	2022	34910715	10.5435/JAAOS-D-21-00156	Records excluded after abstract screening
EVALUATION OF USEFULNESS OF DUAL-ENERGY COMPUTED TOMOGRAPHYS IN RADIOTHERAPY PLANNING FOR PATIENTS WITH HIP ENDOPROSTHESIS	Mazur, L.; Kisielewicz, K.; Dziecichowicz, A.; Sapikowska, A.	ACTA PHYSICA POLONICA B	2019		10.5506/APhysPolB.50.349	Records excluded after abstract screening
CT-Scan as an Opportunistic Osteoporosis Screening Tool in High-Risk Populations; A Diagnostic Study Conducted on a Sample of Urinary Stone Patients	Jameshouran, Mohammad Ali Ganji; Abedi, Amir Reza; Montazeri, Saeed; Tasharrofi, Mohammad Ali; Tehrani, Mohammad Mersad Mansouri	IRANIAN JOURNAL OF RADIOLOGY	2020		10.5812/iranjradiol.102177	Records excluded after abstract screening
Use of Cone-Beam Computerized Tomography for Evaluation of Bisphosphonate-Associated Osteonecrosis of the Jaws in an Experimental Rat Model	Cankaya, Abdulkadir Burak; Erdem, Mehmet Ali; Isler, Sabri Cemil; Demircan, Sabit; Soluk, Merva; Kasapoglu, Cetin; Oral, Cuneyt Korhan	INTERNATIONAL JOURNAL OF MEDICAL SCIENCES	2011	22135613	10.7150/ijms.8.667	Records excluded after abstract screening
Opportunistic Screening for Osteoporosis Using Abdominal Computed Tomography Scans Obtained for Other Indications	Pickhardt, Perry J.; Pooler, B. Dustin; Lauder, Travis; del Rio, Alejandro Munoz; Bruce, Richard J.; Binkley, Neil	ANNALS OF INTERNAL MEDICINE	2013	23588747	10.7326/0003-4819-158-8-201304160-00003	Records excluded after abstract screening
Image Evaluation by Metallic Hip Prosthesis in Computed Tomography Examination	Min, Byungin; CHUL, IM IN	Journal of the Korean Society of Radiology	2022		10.7742/jksr.2022.16.3.281	Records excluded after abstract screening
Sphenoclival Intraosseous Lipoma: A Typical Lesion at an Atypical Location.	Khanduri, Sachin; Malik, Saif; Khan, Nazia; Kaushik, Sonal; Panwar, Monika	Cureus	2022	35251805	10.7759/cureus.21732	Records excluded after abstract screening
Comparative Study of Different Entry Spots on Postoperative Gluteus Medius Muscle Cross-Sectional Area in Patients With Intertrochanteric Fractures Nailing.	Noda, Mitsuaki; Takahara, Shunsuke; Inui, Atsuyuki; Oe, Keisuke; Osawa, Shin; Matsushita, Takehiko	Cureus	2023	37065393	10.7759/cureus.36103	Records excluded after abstract screening
An Implementation of Classification Method of Osteoporosis using CT images	Tae, Jung Sung	JOURNAL OF KOREA MULTIMEDIA SOCIETY	2016		10.9717/kmms.2016.19.1.001	Records excluded after abstract screening
A Study on Change of Sino-DPRK Alliance Cohesiveness in the Post-Cold War Era	Kim, Eunbee	Korean Journal of Military Art and Science	2011			Records excluded after abstract screening
Genetic Counseling in Hemoglobin SC Disease: Data from the Belgian Registry	Le, Phu-Quoc; Ferster, Alina; Dedeken, Laurence; Rozen, Laurence; Vermylen, Christiane; Vanderfaeillie, Anna; Huybrechts, Sophie; Devalck, Christine; Heijmans, Catherine; Dresse, Marie-Francoise; Efira, Andre; Benghiat, Samantha; Dupont, Sophie; Gulbis, Beatrice	BLOOD	2014			Records excluded after abstract screening
Journal of the Observation and Incompleteness of World Situations from the View of Intellectual from Colony - Focusing on Lee Jung - seop’s ‘Hu - Han Travelog’ and ‘From Joseon to Joseon’ -	Mi-yeong, Woo	The Society for Korean Language & Literary Research	2016			Records excluded after abstract screening
Program description and preliminary health survey data in Kin-Hu, Kinmen.	Chou, P; Liao, M J; Kuo, H S; Wu, G S; Hsiao, K J; Jap, T S; Chiang, H; Chang, M S	Zhonghua yi xue za zhi = Chinese medical journal; Free China ed	1993	8258116		Records excluded after abstract screening
The reaction of the pelvis to the implantation of the acetabular component of the hip endoprosthesis - initial tests with the use of computerized tomography	Wodzislawski, Wojciech; Krupa, Sebastian; Nowicki, Jacek; Bedzinski, Romuald; Detyna, Jerzy	ACTA OF BIOENGINEERING AND BIOMECHANICS	2009	20405815		Records excluded after abstract screening
Assessment at CT of the rheumatoid shoulder with surgical correlation.	Albertsen, M; Egund, N; Jonsson, E; Lidgren, L	Acta radiologica (Stockholm, Sweden : 1987)	1994	8172744		Records excluded after abstract screening
Metabolic and densitometric correlation between atherosclerotic plaque and trabecular bone: an 18F-Natrium-Fluoride PET/CT study.	Fiz, Francesco; Bauckneht, Matteo; Piccardo, Arnoldo; Campi, Cristina; Nieri, Alberto; Piva, Roberta; Ferrarazzo, Giulia; Artom, Nathan; Morbelli, Silvia; Marini, Cecilia; Piana, Michele; Bagnasco, Marcello; Canepa, Marco; Sambuceti, Gianmario	American journal of nuclear medicine and molecular imaging	2018	30697458		Records excluded after abstract screening
Effect of WIN 55212-2, a cannabinoid receptor agonist, on aqueous humor dynamics in monkeys	Chien, FY; Wang, RF; Mittag, TW; Podos, SM	ARCHIVES OF OPHTHALMOLOGY	2003	12523891		Records excluded after abstract screening
Body fat measurement in computed tomography image.	Kim, S; Lee, G H; Lee, S; Park, S H; Pyo, H B; Cho, J S	Biomedical sciences instrumentation	1999	11143368		Records excluded after abstract screening
CT measurement and analysis of the target vertebral body in elderly patients with uncompressed osteoporotic thoracolumbar fractures	Chen, H. -J.; Xiao, Z. -G.; Yu, R. -H.; Wang, Y.; Xu, R. -J.; Zhu, X. -D.	EUROPEAN REVIEW FOR MEDICAL AND PHARMACOLOGICAL SCIENCES	2018	30004568		Records excluded after abstract screening
Effect of immunomodulators in the hu-PBL-SCID mouse model.	Mead, J R; Burger, R A; Morrey, J D; Warren, R P; Okleberry, K M; Sidwell, R W	Biotechnology therapeutics	1993	8374509		Records excluded after abstract screening
Bone density: comparative evaluation of Hounsfield units in multislice and cone-beam computed tomography	de Carvalho Crusoe Silva, Isabela Maria; de Freitas, Deborah Queiroz; Bovi Ambrosano, Glaucia Maria; Boscolo, Frab Norberto; Almeida, Solange Maria	BRAZILIAN ORAL RESEARCH	2012	23184166		Records excluded after abstract screening
Dual-energy computed tomography for the detection of sacroiliac joints bone marrow oedema in patients with axial spondyloarthritis	Carotti, M.; Benfaremo, D.; Di Carlo, M.; Ceccarelli, L.; Luchetti, M. M.; Piccinni, P.; Giovagnoni, A.; Salaffi, F.	CLINICAL AND EXPERIMENTAL RHEUMATOLOGY	2021	33427625		Records excluded after abstract screening
A potential Late Pleistocene human skeleton in Hoyo Negro, a submerged cave site in Quintana Roo, Mexico.	Chatters, James C.; Rissolo, Dominique; Luna Erreguerena, Pilar; Blank, Alberto Nava	AMERICAN JOURNAL OF PHYSICAL ANTHROPOLOGY	2012			Records marked as ineligible by automation tool
Spectroscopic components in the multiple systems ADS 4200 and ADS 12656	Smekhov, MG	ASTRONOMY LETTERS-A JOURNAL OF ASTRONOMY AND SPACE ASTROPHYSICS	1999			Records marked as ineligible by automation tool
Current prevalence of specific clinical outcomes in adult patients with HbSS or Hb S beta(0) thalassemia.	De Castro, Laura M.; Lennon-Graham, Felicia C.; Ashley-Koch, Allison G.; Jonassaint, Jude C.; Eckman, James J.; Orringer, Eugene P.; Telen, Marilyn J.	BLOOD	2006			Records marked as ineligible by automation tool
DNA Double-Strand Break Formation Induced by Replication Arrest Depend On Artemis.	Takagi, Masatoshi; Unno, Junya; Kiyono, Thoru; Honda, Fumiko; Teraoka, Hirobumi; Maeda, Daisuke; Masutani, Mitsuko; Morio, Tomohiro; Mizutani, Shuki	BLOOD	2009			Records marked as ineligible by automation tool
Genetic Counseling in Hemoglobin SC Disease: Data from the Belgian Registry	Le, Phu-Quoc; Ferster, Alina; Dedeken, Laurence; Rozen, Laurence; Vermylen, Christiane; Vanderfaeillie, Anna; Huybrechts, Sophie; Devalck, Christine; Heijmans, Catherine; Dresse, Marie-Francoise; Efira, Andre; Benghiat, Samantha; Dupont, Sophie; Gulbis, Beatrice	BLOOD	2014			Records marked as ineligible by automation tool
Hospitalization rates in patients with sickle cell disease (SCD) in the state of Maryland (MD): No change since approval of hydroxyurea (HU).	Lanzkron, S; Dover, GJ	BLOOD	2004			Records marked as ineligible by automation tool
Influence of Chronic Therapies on Bone Mineral Density In Children with Sickle Cell Anemia	Walsh, Elizabeth; Appiagyei-Dankah, Yaw; Ebeling, Myla; Hulsey, Thomas; Kalpatthi, Ram	BLOOD	2010			Records marked as ineligible by automation tool
Management of Osteonecrosis By Adult and Pediatric Sickle Cell Providers	Mulla-Ali, Dalal Hamza; Kuo, Kevin H. M.; Brandow, Amanda M.; Heddle, Nancy M.; Tomlinson, George A.; Bruce, Aisha	BLOOD	2015			Records marked as ineligible by automation tool
Monocyte Shift to a Non-Classical CD14(dim)/CD16(+) Phenotype Correlates with Fetal Hemoglobin Levels in Sickle Cell Anemia Patients Treated with Hydroxyurea	Fertrin, Kleber Yotsumoto; Albuquerque, Dulcineia Martins; Lanaro, Carolina; Franco-Penteado, Carla Fernanda; Pallis, Flavia Rubia; Olalla Saad, Sara T.; Costa, Fernando Ferreira	BLOOD	2012			Records marked as ineligible by automation tool
Myeloma Lytic Bone Lesions Characterization with WB-LDCT and (18)f-FDG PET/MRI	Lico, Albana; Barila, Gregorio; Crimi, Filippo; Checuz, Lucia; Berno, Tamara; Vio, Stefania; Branca, Antonio; Ammirati, Lucia; Leoncin, Matteo; Zucchetta, Pietro; Lacognata, Carmelo; Piazza, Francesco; Semenzato, Gianpietro; Zambello, Renato	BLOOD	2017			Records marked as ineligible by automation tool
Novel CT-Based Bone Strength Assessment By Finite Element Analysis for Monitoring Bone Involvement in Myeloma: a Proof of Concept Study	Cohen, Yael C.; Avivi, Irit; Yosibash, Zohar; Trabelsi, Nir; Sherman, Hagai; Sternheim, Amir	BLOOD	2017			Records marked as ineligible by automation tool
Prolonged Survival despite High Disease Burden in Elderly (>= 55) Patients with Hb SS or Hb S beta 0 Thalassemia	Silbermins, Damian; De Castro, Laura M.; Ashley-Koch, Allison E.; Jonassaint, Jude C.; Garrett, Melanie E.; Eckman, James R.; Orringer, Eugene P.; Telen, Marilyn J.	BLOOD	2008			Records marked as ineligible by automation tool
A Less-Invasive and Quantitative Prediction for Periprocedural Myocardial Injuries During Elective Percutaneous Coronary Intervention by Detection of High-intensity Plaques on Non-contrast T1-weighted Magnetic Resonance Imaging	Asaumi, Yasuhide; Noguchi, Teruo; Morita, Yoshiaki; Fijiwara, Reiko; Kanaya, Tomoaki; Matsuyama, Taka-aki; Kawasaki, Tomohiro; Fujino, Masashi; Nagai, Toshiyuki; Yamane, Takafumi; Miyagi, Tadayoshi; Ishibashi-Ueda, Hatsue; Higashi, Masahiro; Ishihara, Masaharu; Ogawa, Hisao; Yasuda, Satoshi	CIRCULATION	2014			Records marked as ineligible by automation tool
Body Mass Index and Ectopic Visceral Fat Burden Are Associated With Systemic Inflammation in Treated HIV Infection	Yun, Chun-Ho; Hung, Chung-Lieh; Huang, Wei-Ming; Webel, Allison R.; Longenecker, Chris T.	CIRCULATION	2017			Records marked as ineligible by automation tool
Hyperintense Coronary Plaque with Non-Contrast T1-Weighted Magnetic Resonance Imaging Indicates Positive Remodeling, Remarkable Low CT Density, and High Incidence of Spotty Calcification	Noguchi, Teruo; Kawasaki, Tomohiro; Tanaka, Atsushi; Goto, Yoichi; Koga, Nobuhiko	CIRCULATION	2011			Records marked as ineligible by automation tool
Noncontrast T1-Weighted Cardiovascular Magnetic Resonance Coronary Plaque Imaging: Comparison with Multi-Slice Computed Tomography and Intravascular Ultrasound	Kawasaki, Tomohiro; Koga, Shoichi; Koga, Nobuhiko	CIRCULATION	2008			Records marked as ineligible by automation tool
3D Virtual Histology of Trabecular and Cortical Architecture in Living Human Vertebrae	Tanioka, Hisaya; Kaga, Kimitaka	FASEB JOURNAL	2016			Records marked as ineligible by automation tool
An Anatomical Study of the Trabecular Bone Density Distribution in the Scapula Adjacent to the Glenoid Fossa	Daalder, Matt; Venne, Gabriel; Rainbow, Michael; Bryant, Timothy; Bicknell, Ryan T.; MacKenzie, Leslie	FASEB JOURNAL	2016			Records marked as ineligible by automation tool
Comparative Analysis of Gastrointestinal and Bone Inflammation in Hindlimb Unloading	Narayanan, Anand; Metzger, Corinne; Brezicha, Jessica; Lenfest, Scott; Bloomfield, Susan; Hogan, Harry; Zawieja, David	FASEB JOURNAL	2016			Records marked as ineligible by automation tool
Expiratory Diaphragm Activity Reduces Atelectasis Formation	Hedenstierna, Goran; Pellegrini, Mariangela; Roneus, Agneta; Segelsjo, Monica; Larsson, Anders; Perchiazzi, Gaetano	FASEB JOURNAL	2016			Records marked as ineligible by automation tool
The C-terminal domain of Histone-like protein from Mycobacterium smegmatis mediates DNA binding and transcription repression	Mukherjee, Anirban; Grove, Anne	FASEB JOURNAL	2007			Records marked as ineligible by automation tool
LONG-TERM RESULTS OF BARIATRIC SURGERY FOR NON-ALCOHOLIC FATTY LIVER DISEASE/NON-ALCOHOLIC STEATOHEPATITIS TREATMENT IN MORBIDLY OBESE JAPANESE PATIENTS	Kakizaki, Satoru; Uehara, Daisuke; Seki, Yosuke; Horiguchi, Norio; Tojima, Hiroki; Yamazaki, Yuichi; Sato, Ken; Yamada, Masanobu; Kasama, Kazunori; Uraoka, Toshio	GASTROENTEROLOGY	2019			Records marked as ineligible by automation tool
Prolonged Time of Lung Collapse Associated With Decreased Recovery of Functional Lung Following Palliative Radiotherapy	Whitaker, R. M.; Osmundson, E. C.	INTERNATIONAL JOURNAL OF RADIATION ONCOLOGY BIOLOGY PHYSICS	2021	34700429		Records marked as ineligible by automation tool
Tissue plasminogen activator (tPA) in outflow facility regulation	Arrambide, Arturo Osvaldo Barron; Gindina, Sofya; Hu, Yan; Danias, John	INVESTIGATIVE OPHTHALMOLOGY & VISUAL SCIENCE	2020			Records marked as ineligible by automation tool
Trabecular Meshwork Cell Expression of Two Novel Mucin Genes Located in the MHC Class I Locus	Fini, M. Elizabeth; Jeong, Shinwu	INVESTIGATIVE OPHTHALMOLOGY & VISUAL SCIENCE	2013			Records marked as ineligible by automation tool
Cannabinoid Receptor Ligands Rescue Bone Loss and Stimulate Fracture Healing.	Ofek, O.; Bajayo, A.; Melamed, E.; Gabet, Y.; Shohami, E.; Mechoulam, R.; Bab, I.	JOURNAL OF BONE AND MINERAL RESEARCH	2008			Records marked as ineligible by automation tool
Compared with Daily Teriparatide, Cycles of Teriparatide and Raloxifene Favorably Influence Hip BMD and Cortical Thickness While Comparably Increasing Spine BMD	Goel, Heenam; Krueger, Diane; Borchardt, Gretta; Binkley, Neil	JOURNAL OF BONE AND MINERAL RESEARCH	2019			Records marked as ineligible by automation tool
MB-SWIFT MRI can Quantify Bone Mineral Density while Concurrently Characterizing Material-level and Biochemical Changes in Bone In Vivo	Surowiec, Rachel; Kozloff, Kenneth; Ram, Sundaresh; Galban, Craig; Idiyatullin, Djaudat; Goulet, Robert	JOURNAL OF BONE AND MINERAL RESEARCH	2019			Records marked as ineligible by automation tool
The cannabinoid CB2 receptor: A potential target for the diagnosis and treatment of osteoporosis.	Karsak, M; Ofek, O; Fogel, M; Wright, K; Tam, J; Gabet, Y; Birenboim, R; Attar-Namdar, M; Muller, R; Cohen-Solal, M; de Vernejoul, M; Shohami, E; Mechoulam, R; Zimmer, A; Bab, I	JOURNAL OF BONE AND MINERAL RESEARCH	2004			Records marked as ineligible by automation tool
Constraining chameleon models with cosmology	Lombriser, Lucas	ANNALEN DER PHYSIK	2014		10.1002/andp.201400058	Records marked as ineligible by automation tool
Osteoporosis screening using computed tomography for men with prostate cancer: results of a prospective study	McDonald, Andrew M.; Yang, Eddy S.; Saag, Kenneth G.; Levitan, Emily B.; Wright, Nicole C.; Fiveash, John B.; Rais-Bahrami, Soroush; Bhatia, Smita	ARCHIVES OF OSTEOPOROSIS	2020	32112196	10.1007/s11657-020-0711-1	Records marked as ineligible by automation tool
Advances in Osteoporosis Therapy: Focus on Osteoanabolic Agents, Secondary Fracture Prevention, and Perioperative Bone Health	Kostenuik, Paul J.; Binkley, Neil; Anderson, Paul A.	CURRENT OSTEOPOROSIS REPORTS	2023	37289382	10.1007/s11914-023-00793-8	Records marked as ineligible by automation tool
Fabrication methods of porous metals for use in orthopaedic applications	Ryan, G; Pandit, A; Apatsidis, DP	BIOMATERIALS	2006	16423390	10.1016/j.biomaterials.2005.12.002	Records marked as ineligible by automation tool
Skeletal anabolic activity of cannabinoid receptor agonists	Ofek, O.; Goldfine, L.; Bajayo, A.; Melamed, E.; Gabet, Y.; Shohami, E.; Mechoulam, R.; Bab, I.	BONE	2009		10.1016/j.bone.2009.01.092	Records marked as ineligible by automation tool
Considerations about Radiotherapy Treatment in Patients Affected by Prostate Cancer (Low and Intermediate Risk) with Double Hip Prosthesis	Olivera, J.; Rincon, M.; Gomez, S.; Vara, J.; Mateos, M.; Luna, J.; Iglesias, T.; Perez, M.; Pardo, J.; Modolell, I.	INTERNATIONAL JOURNAL OF RADIATION ONCOLOGY BIOLOGY PHYSICS	2010		10.1016/j.ijrobp.2010.07.923	Records marked as ineligible by automation tool
On Clinical Utility of Orthopedic Metal Artifact Reduction (OMAR) Software in CT Simulation and Treatment Planning	Jani, S. K.; Pothilat, J.; Santos, A.; Glazebrook, S.	INTERNATIONAL JOURNAL OF RADIATION ONCOLOGY BIOLOGY PHYSICS	2014		10.1016/j.ijrobp.2014.05.2490	Records marked as ineligible by automation tool
Emerging Technologies in Osteoporosis Diagnosis	Schultz, Kathryn; Wolf, Jennifer Moriatis	JOURNAL OF HAND SURGERY-AMERICAN VOLUME	2019	30177358	10.1016/j.jhsa.2018.07.006	Records marked as ineligible by automation tool
Computed Tomography Measured Psoas Cross Sectional Area Is Associated With Bone Mineral Density Measured by Dual Energy X-Ray Absorptiometry	Touban, Basel M.; Sayegh, Michael J.; Galina, Jesse; Pavlesen, Sonja; Radwan, Tariq; Anders, Mark	JOURNAL OF CLINICAL DENSITOMETRY	2022	35606278	10.1016/j.jocd.2022.04.001	Records marked as ineligible by automation tool
Monte Carlo treatment planning for photon and electron beams	Reynaert, N.; van der Marck, S. C.; Schaart, D. R.; Van der Zee, W.; Van Vliet-Vroegindeweij, C.; Tomsej, M.; Jansen, J.; Heijmen, B.; Coghe, M.; De Wagter, C.	RADIATION PHYSICS AND CHEMISTRY	2007		10.1016/j.radphyschem.2006.05.015	Records marked as ineligible by automation tool
Radiological characteristics of pulmonary hydatid disease in children - Less common radiological appearances	Erdem, CZ; Erdem, LO	EUROPEAN JOURNAL OF RADIOLOGY	2003	12536091	10.1016/S0720-048X(02)00054-2	Records marked as ineligible by automation tool
Metal artifacts in computed tomography for radiation therapy planning: dosimetric effects and impact of metal artifact reduction	Giantsoudi, Drosoula; De Man, Bruno; Verburg, Joost; Trofimov, Alexei; Jin, Yannan; Wang, Ge; Gjesteby, Lars; Paganetti, Harald	PHYSICS IN MEDICINE AND BIOLOGY	2017	28323641	10.1088/1361-6560/aa5293	Records marked as ineligible by automation tool
Association between hyperuricemia, gout, urate lowering therapy, and osteoarthritis A protocol for a systematic review and meta-analysis	Zhu, Junyu; Wang, Yilun; Chen, Yuhao; Li, Xiaoxiao; Yang, Zidan; Li, Hui	MEDICINE	2020	32872016	10.1097/MD.0000000000021610	Records marked as ineligible by automation tool
An expanded M-bh-Sigma diagram, and a new calibration of active galactic nuclei masses	Graham, Alister W.; Onken, Christopher A.; Athanassoula, E.; Combes, F.	MONTHLY NOTICES OF THE ROYAL ASTRONOMICAL SOCIETY	2011		10.1111/j.1365-2966.2010.18045.x	Records marked as ineligible by automation tool
Characterization of Rotating Source MicroCT for Evaluating In Vivo Murine Trabecular Bone	Arentsen, L.; Azimi, R.; Alaei, P.; Fairchild, G.; Kidder, L.; Hui, S.	MEDICAL PHYSICS	2012	28519497	10.1118/1.4734731	Records marked as ineligible by automation tool
IS ENTHESITIS THE PRIMARY IMMUNOPATHOLOGICAL LESION IN HLA-B27-ASSOCIATED EXPERIMENTAL AND HUMAN SPONDYLOARTHRITIS?	Paramarta, J.; van der Leij, C.; Gofita, I.; Yeremenko, N.; van de Sande, M.; De Hair, M.; Tak, P. P.; Taurog, J.; Maas, M.; Baeten, D.; van Duivenvoorde, L.	ANNALS OF THE RHEUMATIC DISEASES	2013		10.1136/annrheumdis-2012-eular.1945	Records marked as ineligible by automation tool
OSTEOPOROSIS AND RISK OF GIANT CELL ARTERITIS: A COMPARATIVE STUDY	Le Pendu, Claire; Tchouante, Patrick; Ly, Kim; Alexandra, Jean-Francois; Aslanbekova, Natella; Benali, Khadija; Gonzalez-Chiappe, Solange; Lechtman, Sarah; Sene, Damien; Weyand, Cornelia; Sacre, Karim; Mahr, Alfred	ANNALS OF THE RHEUMATIC DISEASES	2019		10.1136/annrheumdis-2019-eular.2388	Records marked as ineligible by automation tool
Opportunistic diagnosis of osteoporosis, fragile bone strength and vertebral fractures from routine CT scans; a review of approved technology systems and pathways to implementation	Aggarwal, Veena; Maslen, Christina; Abel, Richard L.; Bhattacharya, Pinaki; Bromiley, Paul A.; Clark, Emma M.; Compston, Juliet E.; Crabtree, Nicola; Gregory, Jennifer S.; Kariki, Eleni P.; Harvey, Nicholas C.; Ward, Kate A.; Poole, Kenneth E. S.	THERAPEUTIC ADVANCES IN MUSCULOSKELETAL DISEASE	2021	34290831	10.1177/1759720X211024029	Records marked as ineligible by automation tool
Anti-DKK1 mAb (BHQ880) as a potential therapeutic for multiple myeloma	Fulciniti, Mariateresa; Tassone, Pierfrancesco; Hideshima, Teru; Vallet, Sonia; Ettenberg, Seth; Stover, David; Blotta, Simona; Shen, Zhenxin; Dimartino, Maria Teresa; Neri, Paola; Prabhala, Rao; Nopur, Raje; Goldring, Steven R.; Anderson, Kenneth C.; Munshi, Nikhil C.	BLOOD	2007		10.1182/blood.V110.11.551.551	Records marked as ineligible by automation tool
Reduction of the Six-Minute Walk Distance in Children with Sickle Cell Disease Is Correlated with Silent Infarct: Results From a Cross-Sectional Evaluation in a Single Center in Belgium.	Chapusette, Rudy; Dedeken, Laurence; Phu-Quoc Le; Heijmans, Catherine; Devalck, Christine; Huybrechts, Sophie; Ziereisen, France; Hanssens, Laurence; Ngalula, Malou; Ferster, Alina	BLOOD	2012		10.1182/blood.V120.21.2107.2107	Records marked as ineligible by automation tool
The Recql5 Helicase Is a Novel Downstream Target of Jak2V617F and Maintains Genome Stability in Response to Replication Stress	Chen, Edwin; Ahn, Jong-Sook; Breyfogle, Lawrence J.; Green, Anthony R.; Ebert, Benjamin L.; Mullally, Ann	BLOOD	2014		10.1182/blood.V124.21.4773.4773	Records marked as ineligible by automation tool
Opportunistic Use of CT Imaging for Osteoporosis Screening and Bone Density Assessment A Qualitative Systematic Review	Gausden, Elizabeth B.; Nwachukwu, Benedict U.; Schreiber, Joseph J.; Lorich, Dean G.; Lane, Joseph M.	JOURNAL OF BONE AND JOINT SURGERY-AMERICAN VOLUME	2017	28926388	10.2106/JBJS.16.00749	Records marked as ineligible by automation tool
Clinical Use of Opportunistic Computed Tomography Screening for Osteoporosis	Anderson, Paul A.; Polly, David W.; Binkley, Neil C.; Pickhardt, Perry J.	JOURNAL OF BONE AND JOINT SURGERY-AMERICAN VOLUME	2018	30516631	10.2106/JBJS.17.01376	Records marked as ineligible by automation tool
Hypersensitivity and in-stent restenosis in coronary stent materials	Hu, Wansong; Jiang, Jun	FRONTIERS IN BIOENGINEERING AND BIOTECHNOLOGY	2022	36185438	10.3389/fbioe.2022.1003322	Records marked as ineligible by automation tool
Development of Metal-Organic Framework-Based Dual Antibody Nanoparticles for the Highly Specific Capture and Gradual Release of Circulating Tumor Cells	Hu, Mingchao; Li, Cheng; Wang, Zhili; Ding, Pi; Pei, Renjun; Wang, Qiang; Xu, Hua; Xing, Chungen	FRONTIERS IN BIOENGINEERING AND BIOTECHNOLOGY	2022	35198544	10.3389/fbioe.2022.806238	Records marked as ineligible by automation tool
Targeting regulation of stem cell exosomes: Exploring novel strategies for aseptic loosening of joint prosthesis	Ma, Tian-Liang; Chen, Jing-Xian; Ke, Zhuo-Ran; Zhu, Peng; Hu, Yi-He; Xie, Jie	FRONTIERS IN BIOENGINEERING AND BIOTECHNOLOGY	2022	36032702	10.3389/fbioe.2022.925841	Records marked as ineligible by automation tool
Computed tomography Osteoabsorptiometry: Review of bone density, mechanical strength of material and clinical application	Xu, Guanghua; Wang, Qiuyuan; Li, Zhiqiang; Wu, Tingrui	FRONTIERS IN BIOENGINEERING AND BIOTECHNOLOGY	2023	37051272	10.3389/fbioe.2023.1066709	Records marked as ineligible by automation tool
Retroperitoneal alveolar rhabdomyosarcoma intruding into spinal canal: A case report and literature review	Zhang, Yongbai; Huang, Wenpeng; Li, Liming; Qiu, Yongkang; Jiao, Hao; Chen, Zhao; Yang, Qi; Song, Lele; Kang, Lei	FRONTIERS IN MEDICINE	2022	36405590	10.3389/fmed.2022.1019964	Records marked as ineligible by automation tool
Location, Location, Location: The Role of Nuclear Positioning in the Repair of Collapsed Forks and Protection of Genome Stability	Whalen, Jenna M.; Freudenreich, Catherine H.	GENES	2020	32526925	10.3390/genes11060635	Records marked as ineligible by automation tool
Prevalence of Musculoskeletal Manifestations in Adult Kidney Transplant's Recipients: A Systematic Review	Hassan, Adla B.; Ghalib, Kanz W.; Jahrami, Haitham A.; El-Agroudy, Amgad E.	MEDICINA-LITHUANIA	2021	34071098	10.3390/medicina57060525	Records marked as ineligible by automation tool
Computed Tomographic Imaging of Rabbit Bulbourethral Glands	Dimitrov, R.	JOURNAL OF ANIMAL AND VETERINARY ADVANCES	2011			Records marked as ineligible by automation tool
Body Mass Index and Ectopic Visceral Fat Burden Are Associated With Systemic Inflammation in Treated HIV Infection	Yun, Chun-Ho; Hung, Chung-Lieh; Huang, Wei-Ming; Webel, Allison R.; Longenecker, Chris T.	CIRCULATION	2017			Records removed for not in English
CT measurement and analysis of the target vertebral body in elderly patients with uncompressed osteoporotic thoracolumbar fractures	Chen, H. -J.; Xiao, Z. -G.; Yu, R. -H.; Wang, Y.; Xu, R. -J.; Zhu, X. -D.	EUROPEAN REVIEW FOR MEDICAL AND PHARMACOLOGICAL SCIENCES	2018	30004568		Records removed for not in English
Measurement of hard tissue density of head phantom based on the HU by using CBCT	Kang, Dong-Wan; 김문선; 김재덕	Imaging Science in Dentistry	2009			Records removed for not in English
A Study of Hou Zhao collapse in 5 Hu 16 Guo dynasties	Kim, Young-Hwan	the CHUNG KUK HAK PO	2020			Records removed for not in English
The Analysis of Main Agendas Towards China for Korea-China FTA Negotiations in Financial Sector	이창영	The Journal of Modern China Studies	2009			Records removed for not in English
Why Has the Novel Liu Zhidan Turned Dangerous?	김진공	The Journal of Modern Chinese Literature	2017			Records removed for not in English
The Dragon Rises: Is China Going to Be a New Hegemon in East Asia?	홍정표	THE JOURNAL OF PEACE STUDIES	2007			Records removed for not in English
[CT/MRI image characteristics of iliopsoas bursitis in avascular necrosis of femoral head].	Gong, Ennian; Jia, Baoliang; Shi, Zhichao; Zhou, Liping; Xu, Guojuan; Tian, Zaichao	Zhongguo xiu fu chong jian wai ke za zhi = Zhongguo xiufu chongjian waike zazhi = Chinese journal of reparative and reconstructive surgery	2008	18396705		Records removed for not in English
[Anteversion angle of the femoral neck in congenital dislocation of the hip].	Zhang, M J	Zhonghua wai ke za zhi [Chinese journal of surgery]	1989	2582928		Records removed for not in English
Continue and Change in China's Policy toward the Korean Peninsula : History and Reality	Suh, Sangmun	STRATEGIC STUDIES	2014			Records removed for not in English
The Jin-Goguryeo-Solseon Seal(晉高句麗率善印) and Goguryeo’s(高句麗) negotiation with West Jin(西晉) in the late 3rd century	Seung-ho, Lee	The Journal of Korean Ancient History	2012			Records removed for not in English
An Essay on ‘Nihonhu’ plan of Nihonshoki and the motif	Jaeseok, Lee		2013			Records removed for not in English
Bing-Zhou Xiongnu in Cao-Wei and Xi-Jin Dynasty	정재훈	CENTRAL ASIAN STUDIES	2010			Records removed for not in English
A Study on the Change of Socialism with Chinese Characteristics	Kwak, Dukhwan	DONGAINMUNHAK	2018			Records removed for not in English
Measurement of hard tissue density of head phantom based on the HU by using CBCT	Kang, Dong-Wan; 김문선; 김재덕	Imaging Science in Dentistry	2009			Records removed for not in English
The Transition of Righteous Armies' Activities in the Jeolla Province during the Japanese Invasions of Korea	하태규	JEONBUK SAHAK	2008			Records removed for not in English
The Translations and Annotations of ≪ Xi-hu meng xun ≫(2) ― Part 2.	Kim,, Sookhyang	JOURNAL OF CHINESE STUDIES	2018			Records removed for not in English
Translations and Annotations of ≪Xi-hu meng xun≫(1)	Kim,, Sookhyang	JOURNAL OF CHINESE STUDIES	2017			Records removed for not in English
Gender differences in the relationships of serum uric acid with pasting serum insulin and plasma glucose in patients without diabetes	Chou, P; Lin, KC; Lin, HY; Tsai, ST	JOURNAL OF RHEUMATOLOGY	2001	11296961		Records removed for not in English
Early Stage Legg–Calve–Perthes Disease in a Dog: Clinical, Surgical, Radiological, Computed Tomography and Histological Findings	Yoon, Hun-Young; Jeong, Soon-wuk; 탁민애	Journal of Veterinary Clinics	2013			Records removed for not in English
Sino-North Korea's Relations during Kim Jongil-Hu Jintao's Era: Asymmetric Cooperation between Unstable North Korea and Wealthy China	이상숙	Korea and World Politics	2010			Records removed for not in English
A study on「Bing-hu-ja-bang-wha-rok」	Kwon,, Do-Kyung	Korean Cultural Studies	2002			Records removed for not in English
A possible orbital solution for the triple star WDS 18253+4846	Novakovic, Bojan	OBSERVATORY	2008			Records removed for not in English
[Imaging analysis of 79 cases of hepatic echinococcosis].	Jun-Hu, Bai; Yong-Hai, Zhang; Xiu-Min, Han; Yao-Dong, Li; Yong-Xing, Dong	Zhongguo xue xi chong bing fang zhi za zhi = Chinese journal of schistosomiasis control	2019	30891983	10.16250/j.32.1374.2018121	Records removed for not in English
The external perception of Choi Cheok Jeon	신태수	Theses on Korean Literature	2019		10.16873/tkl.2019..81.193	Records removed for not in English
The Hu and prince of Hu in the period of Xizhou	Kim, Jung-ryol	The Historical Association for Soong-Sil	2016		10.16942/ssh.2016.37.12.10	Records removed for not in English
[Comparative analysis of the ankle joints in juvenile male soccer players with imaging].	Huang, Y B; Zhao, Y X; Xiao, J J; Li, M W; Zhang, R; Li, S L	Zhonghua yi xue za zhi	2016	27470952	10.3760/cma.j.issn.0376-2491.2016.25.003	Records removed for not in English
[Study on bone regeneration with two different ratios of nano-hydroxyapatite and collagen grafts after tooth extraction in dogs].	Wang, Yanfu; Wang, Chengyue; Wang, Shaogang; Cui, Fuzhai	Zhonghua kou qiang yi xue za zhi = Zhonghua kouqiang yixue zazhi = Chinese journal of stomatology	2016	26926194	10.3760/cma.j.issn.1002-0098.2016.02.007	Records removed for not in English
Changes in the tile of Bongrimsa Temple Site in Wanju and Later Baekje	Cha,, in-guk		2020		10.55473/JHAS.2020.64.52	Records removed for not in English
